# Supplementary material for: Analysis of the characteristics and the degree of pragmatism exhibited by pragmatic-labelled trials of antineoplastic treatments
Source: BMC Med Res Methodol. 2023 Jun 24;23:148. doi: 10.1186/s12874-023-01975-9 (PMC10290324; doi:10.1186/s12874-023-01975-9)
Supplement: Supplementary file 2 — Additional file 2. [file 12874_2023_1975_MOESM2_ESM.xlsx]

## Sheet: Sheet1
Additional File 2: Completed data extraction form outlining the information collected for each individual trial as well as the PRECIS-2 scores given.
Study	Type(s) of neoplasm(s)	Clinical phase	Use of blinding	Use of randomization	Number of study arms	Number of participants	Intervention(s)	Type(s) of intervention(s)	Comparator(s)	Type(s) of comparator(s)	Primary outcome measure(s)/endpoint(s)	Secondary outcome measure(s)/endpoint(s)	Site-level setting	Country-level setting	Country/countries in which trial takes place	Sponsor	Funding source	Year in which trial started	Year in which trial ended	Trial duration in years	Journal in which main results were published	Impact factor of journal in which main results were published	Year of publication of main results	doi of publication(s)	Trial registry identifier(s)	Availability of protocol	PRECIS-2 domain	Score	Motivation (using quotes)	Total score	Maximum possible score	Number of assessable domains	Trial-level score per domain	Remarks
Aebi et al. (CALOR)	breast	phase 3	open-label	randomised	2	162	adjuvant chemotherapy (investigators' choice) + adjuvant radiotherapy + (if indicated) adjuvant hormonal therapy + (optional) targeted therapy	pharmacological radiotherapeutic	adjuvant radiotherapy + (if indicated) adjuvant hormonal therapy + (optional) targeted therapy	active (standard of care)	disease-free survival	overall survival systemic disease-free survival sites of first recurrence after randomisation incidence of second malignancies causes of deaths without relapse of breast cancer quality of life	multicentric	international	United States Canada Switzerland Australia New Zealand Hungary South Africa Peru Spain The Netherlands	International Breast Cancer Study Group	non-commercial/academic	2002	2016	14	The Lancet Oncology	41.316	2014	10.1016/S1470-2045(13)70589-8 10.1200/JCO.2017.76.5719 10.1245/s10434-008-0129-2 10.3816/cbc.2008.n.035 10.1245/s10434-016-5571-y	NCT00074152	Yes	Eligibility	4	"Eligible patients were women of any age with histologically proven and completely excised first ILRR after unilateral breast cancer who had undergone a mastectomy or lumpectomy with clear surgical margins. Mastectomy for the ILRR was recommended for patients with previous breast-conserving surgery. Eligible patients also had to be medically suitable to receive chemotherapy for 3–6 months and hav…	38	45	9	4.22222
																											Recruitment	5	"Patients enrolled from hospitals around the world" "The CALOR trial was a pragmatic, multicentre randomised trial that enrolled patients from hospitals in the USA and Canada through NSABP, and from Europe, Australia, South Africa, and South America through BIG." "Patients can be enrolled by members of the appropriate groups by accessing the websites of those groups: IBCSG at http://www.ibcsg.org…
																											Setting	5	"The CALOR trial was a pragmatic, multicentre randomised trial that enrolled patients from hospitals in the USA and Canada through NSABP, and from Europe, Australia, South Africa, and South America through BIG." "We acknowledge the contributions of the participating cooperative groups. The National Surgical Adjuvant Breast and Bowel Project (NSABP; USA and Canada) enrolled 73 patients, and the Br…
																											Organisation	4	"In patients randomly assigned to receive chemotherapy, choice of chemotherapy, dose adjustments, and supportive therapies were left to the discretion of the investigators. The protocol recommended at least two cytotoxic drugs for 3–6 months. Chemotherapy was to start within 4 weeks of randomisation and within 16 weeks of resection of locoregional recurrence. At study entry, standard staging exam…
																											Flexibility (delivery)	4	"CALOR was a pragmatic trial, in that participating physicians used their professional judgments when selecting cytotoxic drugs, and thus focused more broadly on the study question: the value of systemic chemotherapy. Furthermore, in an attempt to embrace variance in international practice patterns, the sequence of radiation and chemotherapy was not mandated by the trial." "Radiotherapy was recom…
																											Flexibility (adherence)	4	"Five patients did not receive assigned chemotherapy. One patient randomly assigned to no chemotherapy requested and received chemotherapy. All 162 randomly assigned patients are included in the intention-to-treat analysis." "No history of noncompliance to medical regimens or potential for being unreliable"
																											Follow-up	4	"Follow-up clinical examinations were required every 3 months during the first 2 years, every 6 months during years 3–5, and yearly thereafter. Mammography was required every year, but other laboratory or imaging studies were left to the discretion of the treating physicians." "In April, 2010, the statistical analysis plan was amended to specify that the first analysis should occur after a median…
																											Primary outcome	3	"The primary endpoint was disease-free survival, defined as the time from randomisation to invasive local, regional, or distant recurrence (including invasive in- breast tumour recurrence), appearance of a second primary tumour, or death from any cause." "IBCSG coordinated the collection and management of the data, medical review, and data analysis."
																											Primary analysis	5	"All 162 randomly assigned patients are included in the intention-to-treat analysis." "All analyses are by intention to treat"
Bekelman et al. (RadComp)	breast	N/A	open-label	randomised	2	1278	proton therapy	radiotherapeutic	photon therapy	active (standard of care)	occurrence of MCEs, defined as atherosclerotic coronary heart disease or other heart disease death, myocardial infarction, coronary revascularization, or hospitalization for major cardiovascular event (heart failure, valvular disease, arrhythmia, or unstable angina)	disease control, defined as the first reported breast cancer recurrence of any type (local-regional or distant or cancer-specific mortality) quality of life cancer-specific survival overall survival radiation dose distribution adverse events	multicentric	national	United States	Abramson Cancer Center of the University of Pennsylvania	non-commercial/academic	2016	not yet completed	not yet completed	BMJ Open	2.692	2019	10. 1136/ bmjopen- 2018- 025556	NCT02603341	Yes	Eligibility	4	"Participant eligibility is minimally restricted, without exclusions for pre-existing comorbidities" "Eligibility criteria are defined broadly to maximise generalisability of results, striking a balance between pragmatism and treatment appropriateness (table 2). Rarely, patients will be ineligible if proton or photon therapy cannot be administered safely." "Little selection beyond the clinical in…	38	45	9	4.22222	Additional information extracted from: https://www.rtog.org/Clinical-Trials/Foundation-Studies/3509-3510
																											Recruitment	5	"All patients will be recruited in clinic settings between the time of presentation with breast cancer and prior to start of radiation therapy. Radiation oncologists at each recruiting site will assess willingness for their patients to be enrolled. RadComp recruiting sites have been selected to represent a broad range of geographic locations and practice settings in the USA, including large teach…
																											Setting	5	"All patients will be recruited in clinic settings between the time of presentation with breast cancer and prior to start of radiation therapy. Radiation oncologists at each recruiting site will assess willingness for their patients to be enrolled. RadComp recruiting sites have been selected to represent a broad range of geographic locations and practice settings in the USA, including large teach…
																											Organisation	3	"Academic and community settings, real-world care" "At each contact with the subject, including the pretreatment assessment, the investigator seeks information on AEs by specific questioning and, as appropriate, by examination. AEs will be recorded by clinicians using the National Cancer Institute Common Toxicity Criteria for Adverse Events (CTCAE) V.4.0, a comprehensive, multimodality grading sy…
																											Flexibility (delivery)	4	"Treatment is flexible in dosing and technique; however, we provide the best practice guidelines for radiotherapy delivery, consistent with prior pragmatic clinical trials of technologically complex treatments (based on consensus among RadComp centres)." "Treatment decisions are at the discretion of the local treating providers and patients; however, we will store radiotherapy treatment plans wit…
																											Flexibility (adherence)	4	"Relaxed, usual care, best practice recommendations" "The Radiation Therapy Oncology Group Foundation data monitoring committee (DMC) will review the study twice a year with respect to patient accrual and morbidity, and at any other times on an ‘as needed’ basis. The review of the study will include, but not be limited to, the following items: accrual, baseline demographic characteristics, withdr…
																											Follow-up	5	"Annual research visits, tied to routine care; engage patients" "Patient contact information for follow-up is only transmitted to the coordinating centre via secure network servers." "Study endpoints are assessed via self-report, medical record review, vital records database search and centralised adjudication. The primary outcome is assessed by an adjudication team of cardiologists who are blind…
																											Primary outcome	4	"The primary outcome is MCE, defined as myocardial infarction, coronary revascularisation, cardiovascular death or hospitalisation for unstable angina, heart failure, valvular disease, arrhythmia, or pericardial disease" "Clinically meaningful, patient-centric MCE" "RadComp was designed with help from breast cancer patients. Patients told us they were most concerned about heart problems after the…
																											Primary analysis	4	"Analyses for all endpoints will follow the intention-to-treat principle. As-treated analyses will be conducted for MCEs and other safety endpoints secondarily."
Cohen et al. (EXCISE)	cervical	N/A	open-label	randomised	2	40	loop electrosurgical excision procedure (LEEP)	surgical	cold knife cone biopsy (CKC)	active (standard of care)	histopathological margin status size and fragmentation of excised specimen	frequency of early complications including pain, infection, primary and delayed hemorrhage, readmission to hospital and return to the operating theater patient satisfaction at 6 weeks’ postprocedure costs of treatment	multicentric	international	Australia New Zealand	St John of God Hospital	non-commercial/academic	2017	2020	3	Gynecologic Oncology	5.482	2020	10.1016/j.ygyno.2020.09.053 10. 1136/ bmjopen- 2017- 017576	ACTRN12617000132347	Yes	Eligibility	2	"Women aged ≥18 to ≤45 years diagnosed with AIS on cervical screening or colposcopically directed biopsy who were to receive excisional treatment in a tertiary level centerwere eligible to participate. Patients were required to have lesions that were amenable to a single-pass excision as assessed by the treating specialists who were all senior colposcopists and study investigators. Exclusion crit…	20	40	8	2.5	It is stated that this is an exploratory study with a pragmatic sample size choice. Pilot study.
																											Recruitment	4	"The sample size for this phase 2 pilot study was pragmatic, hence all eligible patients in routine clinical practice were invited to participate" "Recruitment: strategies for achieving adequate participant enrolment to reach target sample size - Several of the investigators are the clinical leads of their local dysplasia units and triage patient referrals to their centres. They will be ideally p…
																											Setting	3	"Participants randomised to LEEP had their procedure performed under local anesthesia in an outpatient setting or operating theater, or under general anesthesia in an operating theater, at the discretion of the treating specialist as per local routine practice. Participants randomized to CKC had their procedure performed under general anesthesia in an operating theater. The trial was conducted in…
																											Organisation	1	"The procedures were only performed by the named study investigators who are highly experienced providers, certified under the Colposcopy Quality Improvement Program (CQUIP) of the Royal Australian and New Zealand College of Obstetricians and Gynaecologists (RANZCOG)" "The study standard operating procedures (SOP) will be used to ensure the collection of accurate, consistent, complete and reliabl…
																											Flexibility (delivery)	2	"Eligible participants will be randomised to undergo either LEEP or CKC. LEEP is the standard procedure performed for the more common high-grade squamous cervical dysplasia and the technique is described in detail in online supplementary appendix A. In Australia, CKC has been the preferred technique to excise cervical AIS and the technique is outlined in online supplementary appendix A. The inter…
																											Flexibility (adherence)	N/A (surgical)	"It is anticipated that participants will attend for treatment and those who do not attend will be recalled as per routine clinical practice." "The intervention is a surgical procedure so once performed it will not be possible for participants to deviate from the intervention protocol."
																											Follow-up	3	"Following treatment, all patients will undergo the ‘Test of Cure’ management pathway: 1. colposcopy and cervical cytology at 6 months’ postexcisional treatment 2. cervical cytology and oncogenic human papilloma virus (HPV) typing at 12 months’ post-treatment and then annually in accordance with the revised 2017 NCSP guidelines." "The intervention is a surgical procedure so once performed it will…
																											Primary outcome	1	"Unequal randomization was chosen because this pilot trial was primarily assessing histopathological margin status as a surrogate for safety (treatment failure) of the intervention (LEEP) compared to the control treatment (CKC)." "The primary outcomes will be assessed as part of routine clinical care by the reporting consultant anatomical pathologists at each site." "All specimens will undergo ce…
																											Primary analysis	4	"All analyses were by intention to treat" "Should a participant withdraw from the study postintervention then it may not be possible to obtain data regarding secondary outcomes (early complications and patient satisfaction)." "It is anticipated that participants will attend for treatment and those who do not attend will be recalled as per routine clinical practice."
Jayne et al. (ROLARR)	rectal	N/A	open-label	randomised	2	471	robotic-assisted laparoscopic surgery	surgical	standard laparoscopic surgery	active (standard of care)	rate of conversion to open operation	pathological CRM positivity rate 3-year local recurrence rate intra-operative and post-operative (30-day and 6-month) complication rates 30-day operative mortality rate locally reported quality of the mesorectal dissection patient self-reported bladder and sexual function quality of life treatment costs per QALY fatigue 3-year disease-free survival 3-year overall survival	multicentric	international	United Kingdom Italy Denmark United States Finland South Korea Germany France Australia Singapore	University of California, Irvine University of Leeds	non-commercial/academic	2011	2018	7	Journal of the American Medical Association	56.272	2017	10.1001/jama.2017.7219 10.1007/s00384-011-1313-6	NCT01736072 ISRCTN80500123	Yes	Eligibility	2	"Eligible patients will be aged ≥18 years and able to provide written informed consent with a diagnosis of rectal cancer amenable to curative surgery (by both procedures: standard and robotic-assisted laparoscopic resection) either by anterior resection or abdominoperineal resection (i.e. staged T1-3, N0-2 and M0) by imaging as per local practice (computed tomography [CT] and magnetic resonance i…	24	40	8	3	Additional information extracted from: https://www.cancerresearchuk.org/about-cancer/find-a-clinical-trial/a-trial-of-robotic-assisted-keyhole-surgery-for-cancer-of-the-rectum
																											Recruitment	4	"Patients will be approached for possible recruitment following diagnosis and radiological staging, provided they fulfil the inclusion/exclusion criteria (see section 4.1). Patients will be provided with verbal and written details. A verbal explanation of the trial along with the approved Patient Information Sheet (PIS)/Consent Form will be provided by a medically qualified member of the healthca…
																											Setting	3	"Between January 7, 2011, and September 30, 2014, 1276 patients were assessed for eligibility by 40 surgeons from 29 sites across 10 countries (United Kingdom, Italy, Denmark, United States, Finland, South Korea, Germany, France, Australia, and Singapore)" "As the number of robots in clinical practice and the necessary expertise is as yet limited in the UK, this necessitates that the trial is con…
																											Organisation	1	"Participating surgeons had to perform at least 30 minimally invasive (conventional laparoscopic or robotic-assisted laparoscopic) rectal cancer resections before taking part in the trial, of which at least 10 had to be conventional laparoscopic resections and at least 10 had to be robotic-assisted laparoscopic resections." "To minimise the effects of the learning curve, surgeons are required to …
																											Flexibility (delivery)	5	"The specifics of each operation were at the discretion of the operating surgeon. The only absolute requirement under robotic surgery was that the robot had to be used for mesorectal resection." "The experimental intervention is robotic-assisted laparoscopic mesorectal resection. This may involve either a totally robotic approach (resection of the entire surgical specimen with the use of robotic …
																											Flexibility (adherence)	N/A (surgical)	/
																											Follow-up	4	"Patients will be followed up at 30 days and 6 months post-operatively and then annually until 3 years after the last patient has been randomised" "The only defined post-operative visits are at 30 days and 6 months, out with this follow-up will be as per standard practice. Annual review of patient records thereafter will be required to document any evidence of disease recurrence and/or death. Thi…
																											Primary outcome	1	"The rate of conversion to open operation (a surrogate for the technical ease of the operation)" "In addition, the trial endpoints are mainly objective measures, and a central blinded assessment of these measures is included where possible." "In our pathology end points, including CRM+, we have guarded against this by carrying out a blinded central review of pathology assessments." "To allow for …
																											Primary analysis	4	"Analysis will be performed on an intention-to-treat (ITT) basis (primary analysis), where patients will be included according to the surgical procedure they were randomised to, and by actual treatment group, where patients will be included according to the surgery actually received (laparoscopic, robotic-assisted or converted to open surgery)." "All analyses were prespecified and were conducted …
Sharp et al. (TOMBOLA)	cervical	N/A	open-label	randomised	2	1983	LLETZ only after positive biopsy	surgical	immediate LLETZ	active (standard of care)	cumulative incidence of CIN2, CIN3 or more severe disease over the period from recruitment up to, and including, the three-year exit examination	cumulative incidence of CIN3 or more severe disease over the period from recruitment up to, and including, the three-year exit examination physical morbidity (complications) psychosocial morbidity quality of life cost-effectiveness	multicentric	national	United Kingdom	University of Aberdeen	non-commercial/academic	1999	2008	9	BMJ (Clinical Research Ed.)	39.89	2009	10.1136/bmj.b2548 10.1016/j.cct.2006.04.001 10.1136/bmj.b2549 10.1038/sj.bjc.6606042	ISRCTN34841617	Yes	Eligibility	2	"Eligible women were aged 20-59, had mild dyskaryosis or borderline nuclear abnormalities, were not pregnant, and had not had previous destructive or excisional treatment." "Participant inclusion criteria 1. An index smear which indicates mild dyskaryosis, or an index smear which indicates borderline dyskaryosis and a repeat smear taken 6 months later which shows borderline or mild dyskaryosis 2.…	25	40	8	3.125
																											Recruitment	2	"Cervical screening in the UK is organised regionally. The majority of smears are taken in primary care, with a smaller number through family planning, genito-urinary and other clinics.Within each region, smears are read centrally, in the cytopathology laboratory for that area, and the cytopathology laboratories maintain databases of smear results. Smear results are reported to women either direc…
																											Setting	4	"This paper describes the design of TOMBOLA, the outcomes being considered, and discusses some of the issues arising in the design and implementation of this pragmatic trial nested within the NHS Cervical Screening Programmes in England and Scotland." "Briefly, all participants had been called for a routine cytology test as part of the NHS cervical screening programmes and attended for that test …
																											Organisation	2	"Study staff (including local co-ordinator, clerical assistant, trial colposcopist and research nurses) are employed in each centre to undertake recruitment and follow-up of women." "Immediate complications occurring in women during a colposcopy or treatment appointment are recorded at that time by clinic staff. These include haemorrhage, fainting and nausea. Short- and longer-term complications …
																											Flexibility (delivery)	4	"Deviation from protocol is noted on occasions where a woman does not follow the management procedure to which she was randomised. Women who deviate from the trial protocol are followed up outwith TOMBOLA according to local NHS protocol. The numbers of women who have deviated from trial protocol are small. Examples of deviation from protocol include: • women randomised to immediate LLETZ where bi…
																											Flexibility (adherence)	N/A (surgical)	/
																											Follow-up	3	"After recruitment, women are followed-up for three years. If a woman becomes pregnant after recruitment, her management is temporarily suspended for the duration of her pregnancy, as would be standard practice outwith the trial." "Inclusion criteria - Not intend to move from the trial areas in the 3-year period following enrolment" "The colposcopy results, and the histology of any biopsy and LLE…
																											Primary outcome	3	"The cumulative incidence ofCIN2, CIN3 or more severe disease (henceforth CIN2/3). CIN2/3 is the most appropriate primary endpoint for the trial, and is widely accepted as a surrogate endpoint in cervical screening research." "Whilst the goal of the cervical screening programmes is the prevention of cervical cancer, cancer is not the primary endpoint of the trial. This is because diagnosis of can…
																											Primary analysis	5	"Analysis will be conducted on the basis of intention-to-treat." "Women who did not consent to the second randomisation The colposcopy was undertaken and the woman treated according to local NHS protocol for that area. These women remain in the trial and will be invited to their exit examination (see below) at the end of their three-year follow-up. Women who did not attend their colposcopy appoin…
Couwenberg et al. (RECTAL-BOOST)	rectal	N/A	open-label	randomised	2	128	radiation boost prior to standard chemoradiation with capecitabine	radiotherapeutic pharmacological	standard chemoradiation with capecitabine	active (standard of care)	combined endpoint of pathologic complete response and 2-year sustained clinical complete response	(near-)complete Mandard tumour regression grade (TRG 1-2) (near-)complete radiological MRI response sphincter preservation acute toxicity grade >3 surgical complications grade >3 quality of life overall survival disease-free survival	multicentric	national	The Netherlands	UMC Utrecht	non-commercial/academic	2014	2020	6	International Journal of Radiation Oncology, Biology, Physics	7.038	2020	10.1016/j.ijrobp.2020.06.013 10.1186/s13063-015-0586-4 10.1016/j.jclinepi.2019.12.015	NCT01951521	Yes	Eligibility	2	"Inclusion criteria -Participant in the PLCRC project (ClinicalTrials.gov: NCT02070146) -Informed consent obtained for being offered experimental interventions within the PLCRC project -Informed consent obtained for questionnaires on patient reported outcomes within the PLCRC project -WHO performance status: 0-2 -Indication for chemoradiation based on primary tumor, regional nodes, metastasis (TN…	27	40	8	3.375	followed the pragmatic Trials within Cohorts (TwiCs) design
																											Recruitment	5	"This study is being conducted within the ProspectIve data CollectioN Initiative on Colorectal cancer (PICNIC) project. The prospective observational PICNIC cohort includes patients with colorectal cancer of all stages. Information collected includes baseline demographic and clinical data, as well as prospective clinical follow-up and patient-reported outcome measures (PROMs). At enrollment in th…
																											Setting	5	"RECTAL-BOOST was a pragmatic, multicenter, nonblinded, screening phase 2 randomized controlled trial performed in 2 regional Dutch radiation therapy centers (University Medical Center Utrecht, Utrecht and MAASTRO Clinic, Maastricht)" "This study is being conducted within the ProspectIve data CollectioN Initiative on Colorectal cancer (PICNIC) project. The prospective observational PICNIC cohort …
																											Organisation	3	"A TwiCs in a clinical setting has some downsides. The staged-informed consent procedure demands detailed education of health care professionals who are involved in the trial as it is crucial not to inform eligible trial participants about the trial before randomization." "We think it is highly important to clarify the staged-informed consent procedure for patients at time of cohort enrollment an…
																											Flexibility (delivery)	1	"All patients (including controls) were treated according to the same protocol, including target definition, planning and constraints, and treatment delivery. The planning constraints for the combined boost and chemoradiation treatment plan were the same as those for the chemoradiation treatment plan alone. Quality assurance was performed on all radiation therapy plans using standardized methods.…
																											Flexibility (adherence)	/	"Of the 64 patients in the intervention group, 52 (81%, 95% CI 72-91%) accepted the offer and 51 (80%) received the boost intervention. In one patient, the intervention could not be administered because the tumor was too close to the small bowel. All 13 patients who did not receive the boost intervention underwent standard chemoradiation. " "The 20% noncompliance in the intervention arm was due t…
																											Follow-up	4	"This study is being conducted within the ProspectIve data CollectioN Initiative on Colorectal cancer (PICNIC) project. The prospective observational PICNIC cohort includes patients with colorectal cancer of all stages. Information collected includes baseline demographic and clinical data, as well as prospective clinical follow-up and patient-reported outcome measures (PROMs)." "Long-term toxicit…
																											Primary outcome	2	"A combined endpoint of pCR in patients with planned TME at 12 weeks after the last radiotherapy fraction and, as surrogate for pCR, a 2-year sustained clinical complete response since the last radiotherapy fraction with absence of locoregional tumour regrowth in patients with W&W management, based on a previous study and the evidence that most regrowths develop within 2 years." "High rates of go…
																											Primary analysis	5	"Data were analyzed based on the intention-to-treat population. However, for Mandard TRG 1 to 2 and Claviene-Dindo surgical complications we only analyzed the patients who received surgery." "Patients allocated to the intervention arm were informed about the RECTAL-BOOST by the radiation oncologist and offered the boost intervention. Patients who accepted the offer signed additional informed cons…
Dalela et al.	prostate	N/A	open-label	randomised	2	120	posterior RARP	surgical	anterior RARP	active (standard of care)	urinary continence recovery within 1 week of catheter removal, defined as patient-reported use of 0 pads or one security liner per day	3-month urinary continence recovery postoperative urinary function (international prostate symptom score, IPSS) urinary function-related quality of life (international prostate symptom score, IPSS) perioperative complications positive surgical margins at 1-year follow-up probability of biochemical recurrence-free survival at 1-year follow-up	monocentric	national	United States	Henry Ford Health System	non-commercial/academic	2015	2017	2	European Urology	20.096	2017	10.1016/j.eururo.2017.04.029 10.1016/j.juro.2017.11.115	NCT02352103	No	Eligibility	4	"We conducted a two-group, parallel-design, pragmatic trial of 120 consecutive patients aged 40–75 yr with low–intermediate-risk prostate cancer (according to the National Comprehensive Cancer Network [NCCN]) undergoing primary RARP by a single surgical team (M.M./W.J.) at a tertiary care institution (Vattikuti Urology Institute) (see Fig. 1 and Supplementary material for details). Men with a hig…	21	35	7	3
																											Recruitment	/	/
																											Setting	1	"We conducted a two-group, parallel-design, pragmatic trial of 120 consecutive patients aged 40–75 yr with low–intermediate-risk prostate cancer (according to the National Comprehensive Cancer Network [NCCN]) undergoing primary RARP by a single surgical team (M.M./W.J.) at a tertiary care institution (Vattikuti Urology Institute) (see Fig. 1 and Supplementary material for details)." "Finally, thi…
																											Organisation	4	"During the study period of January 2015 to April 2016 MUSIC assessed urinary and sexual function using the previously validated MSKCC (Memorial Sloan Kettering Cancer Center) STAR (Symptom Tracking and Reporting) questionnaire (supplementary Appendix, http://jurology. com/)6 at baseline (preoperatively), and 3, 6 and 12 months postoperatively. The results were collected by MUSIC personnel and th…
																											Flexibility (delivery)	2	"The anterior approach was done with techniques established by Menon and the posterior approach was done using the Bocciardi technique with minor modifications as previously described. We did not use the Rocco stitch in either patient group" "Lastly, the results presented here mark the natural evolution of the technique at our center, starting from the pilot study (unpublished data), with ongoing…
																											Flexibility (adherence)	N/A (surgical)	/
																											Follow-up	2	"At the 3-month followup superior urinary outcomes were seen in patients who underwent the Bocciardi approach. Accrual of patients was stopped in April 2016 but patients continue to be followed by an independent third party as part of the MUSIC CQI (Collaborative Quality Initiative).We report the 12-month urinary, sexual, oncologic and postoperative outcomes in patients who participated in the ra…
																											Primary outcome	4	"Primary outcome was urinary continence (defined as 0 pads/one security liner per day) 1 week after catheter removal." "Implicit in these assessments is the importance of studying and reporting patient reported outcomes for urinary continence and urinary function related bother, which provide a more ‘patient-sensitive’ estimate of treatment effect and mitigate the obvious likelihood of over-optim…
																											Primary analysis	4	"Missing data were not imputed, and an intent-to-treat analysis was performed. We also performed an a priori specified per-protocol analysis of our primary outcome"
Hamdy et al. (ProtecT)	prostate	N/A	open-label	randomised	3	1643	active monitoring	N/A	radical prostatectomy radical radiotherapy with neoadjuvant androgen deprivation therapy	active (most commonly used treatment options)	definite or probable prostate cancer mortality at 10-years' follow-up prostate cancer-specific survival	overall mortality overall survival incidence of metastases incidence of local disease progression incidence of primary treatment failure incidence of treatment complications incidence of lower urinary tract symptoms resource use and costs of detection, treatment, and follow-up quality of life	multicentric	national	United Kingdom	University of Oxford	non-commercial/academic	2001	not yet completed	not yet completed	The New England Journal of Medicine	91.245	2016	10.1056/NEJMoa1606220 10.1016/j.jclinepi.2017.12.019 10.1016/S1470-2045(14)70361-4 10.1016/j.ejca.2010.09.016	NCT02044172 ISRCTN20141297	Yes	Eligibility	4	"As recruitment to ProtecTwas anticipated to be particularly challenging because of randomization between surgery, radiotherapy or no immediate treatment (active monitoring), an integrated recruitment study was undertaken and a comprehensive-cohort study as in to follow-up men who declined randomization and chose a treatment alongside those who agreed to be randomized. The comprehensive cohort wa…	27	45	9	3
																											Recruitment	3	"Men aged 50-69 years registered in primary-care centers were sent one invitation to attend an appointment to discuss PSA testing and the ProtecT RCT. Data available to compare responders and nonresponders to the appointment and PSA testing were restricted to date of birth and postcode. While men who responded to the invitation were similar to nonresponders, except for being slightly less deprive…
																											Setting	4	"Men aged 50-69 years registered in primary-care centers were sent one invitation to attend an appointment to discuss PSA testing and the ProtecT RCT." "The ProtecT RCT was designed to evaluate the effectiveness of treatments for clinically localized PCa and was embedded in the intervention arm of the CAP RCT evaluating population screening." "The prospective study recruited in areas outside Lond…
																											Organisation	1	"Another strength of ProtecT was the high level of randomization of eligible participants - at 62%, much higher than the similar Prostatectomy versus Observation Trial (14.6%) and most other cancer RCTs. This was achieved by the integration of qualitative research to optimize recruitment and informed consent and dedicated staff training." "Patients were staged using a combination of digital recta…
																											Flexibility (delivery)	1	"Eligible participants were offered the choice of a two-group randomisation (radical prostatectomy or radiotherapy), or a three-group randomisation (with the addition of active monitoring to the two treatment groups)." "Trial design features that will enhance the robustness of the findings include standardised diagnostic, treatment, and follow-up protocols; internal and external quality assurance…
																											Flexibility (adherence)	2	"The majority of men who were randomly assigned to active monitoring (88%) accepted their treatment assignment, but a quarter of them received radical treatment within 3 years after their initial assignment and over half by 10 years." "Participants who fail to attend appointments will be contacted by telephone and letter, to encourage them to attend, to arrange alternative appointments and to det…
																											Follow-up	2	High levels of follow-up; 10 years "PSA concentrations were measured and reviewed every 3 months in the fi rst year and twice yearly thereafter (frequency was changed as indicated). The specialist nurses also met with participants yearly to assess their overall health, and discuss graphical displays of PSA results and any concerns raised, overseen by each centre’s local clinical investigator. Cha…
																											Primary outcome	5	"Outcome measures were selected for relevance to patients and health-care providers. The primary outcome was defined as defi nite or probable prostate cancer mortality, including intervention-related deaths, at a median of 10 years’ follow-up." "Trial design features that will enhance the robustness of the findings include standardised diagnostic, treatment, and follow-up protocols; internal and …
																											Primary analysis	5	"The primary analyses will be done on an intention-to-treat basis comparing treatment groups as allocated." "A total of 14 patients were lost to follow-up for secondary outcomes, but data on deaths were captured for all participants."
Evron et al.	breast	N/A	open-label	non-randomised	2	162	Standard loco-regional treatment (lumpectomy and whole-breast irradiation) and contralateral breast irradiation with adjuvant chemotherapy, targeted therapy and/or endocrine therapy	surgical radiotherapeutic pharmacological	Standard loco-regional treatment (lumpectomy and whole-breast irradiation) with adjuvant chemotherapy, targeted therapy and/or endocrine therapy	active (standard of care)	incidence of contralateral breast cancer as a first event	short- and long-term toxicity of contralateral breast irradiation factors influencing patient's choice of treatment	multicentric	national	Israel	Assaf-Harofeh Medical Center	non-commercial/academic	2008	not yet completed	not yet completed	Annals of Oncology	32.976	2019	10.1093/annonc/mdy515	NCT00496288	Yes	Eligibility	3	"The main inclusion criteria were women aged 30 years or above, carriers ofa deleterious mutation in BRCA1/2, with a diagnosis ofstage 0–III breast cancer (AJCC 6), who were designated for breast/chest wall irradiation as part of their adjuvant therapy and declined contralateral mastectomy." "Inclusion Criteria: -Female patient diagnosed with stage I-III breast cancer (AJCC 6), undergoing breast …	28	35	7	4
																											Recruitment	/	"Participation in the trial will be discussed when patients are referred to radiotherapy, only after they decided not to have contralateral prophylactic mastectomy. Thus, patient’s decision about prophylactic surgery will not be influenced by this trial. An eligibility screening form documenting the patients' fulfillment of screening criteria must be filled out for each patient. Patients who meet…
																											Setting	5	"The conduct of the trial constituted a joint effort of the main cancer centers and radiation oncology facilities in Israel." "This is a phase II, multicenter, comparative two-arm trial." "In Israel, BRCA-associated breast cancer is relatively common. Accordingly, a national protocol was devised for this enriched population."
																											Organisation	4	"Patients were seen and examined weekly by the treating physician or research nurse during the course of irradiation. Side-effects were scored and recorded in the patients chart according to the Common Terminology Criteria for Adverse Events v3.0 . Regular follow-up schedule continued according to the treating institution and ASCO guidelines. Participants had annual mammogram and breast ultrasoun…
																											Flexibility (delivery)	4	"In this trial, the choice of prophylactic irradiation to the contralateral breast, in addition to standard loco-regional treatment including surgery and irradiation to the involved side, was offered to BRCA carrier patients treated for early breast cancer who declined contralateral mastectomy." "No concurrent chemotherapy is allowed" "No active attempts were made to assure that identical numbers…
																											Flexibility (adherence)	/	/
																											Follow-up	3	"Patients were seen and examined weekly by the treating physician or research nurse during the course of irradiation." "Regular follow-up schedule continued according to the treating institution and ASCO guidelines. Participants had annual mammogram and breast ultrasound alternating with breasts MRI." "At the time of this report, the median follow-up is relatively short. If radiation therapy abla…
																											Primary outcome	4	"The primary end point was contralateral breast cancer as a first event."
																											Primary analysis	5	"Between May 2008 and October 2017, 162 patients were enrolled. Eighty-one patients opted for standard loco-regional treatment including surgery and radiation to the involved side (control arm) and eighty-one patients selected additional irradiation to the contralateral breast (intervention arm)." "At a median follow-up of 58 months (range 10–121 months), 10 patients (12.4%) developed contralater…
Fairlamb et al. Waller et al. Spiro et al. (Big Lung Trial)	lung	phase 3	open-label	randomised	3 X 2	1394	radical radiotherapy and cisplatin-based chemotherapy OR surgery and cisplatin-based chemotherapy OR supportive care and cisplatin-based chemotherapy	surgical radiotherapeutic pharmacological	radical radiotherapy alone OR surgery alone OR supportive care alone	active (most commonly used treatment options)	overall survival	progression-free survival site of relapse toxicity cause of death quality of life cost of treatment	multicentric	international	United Kingdom Greece Belgium Australia	Medical Research Council (MRC)	non-commercial/academic	1995	2005	10	Radiotherapy and Oncology European Journal of Cardio-Thoracic Surgery Thorax	6.28	2005 2004 2004	10.1016/j.radonc.2005.03.013 10.1200/JCO.2005.09.158 10.1136/thx.2003.020164 10.1016/j.ejcts.2004.03.041 10.1016/S0169-5002(00)80061-6 10.1136/thorax.55.6.463	ISRCTN57155593	No	Eligibility	4	"The BLT trial design, entry criteria, and follow up data requirements are kept simple and to a minimum." "To be eligible for the BLT, a patient has to be fit enough to receive chemotherapy, not have a concurrent malignancy or a history of prior malignancy in the preceding three years, be able to give full informed consent, be randomised within 10 weeks of diagnosis or of completing primary treat…	35	45	9	3.88889	Older trial: no possibility to make use of electronic data transfer
																											Recruitment	1	"Despite considerable time and effort, the proportion of patients recruited was small (9.2%)." "Research staff identified all patients recently diagnosed as having NSCLC by visiting relevant hospital wards weekly and, where possible, from pathology/cytology records and bronchoscopy lists. Outpatients were identified if they attended the respiratory, radiotherapy, or oncology clinics as new patien…
																											Setting	3	"Research staff identified all patients recently diagnosed as having NSCLC by visiting relevant hospital wards weekly and, where possible, from pathology/cytology records and bronchoscopy lists. Outpatients were identified if they attended the respiratory, radiotherapy, or oncology clinics as new patients. New cases of NSCLC seen in other speciality clinics— for example, care of the elderly—who w…
																											Organisation	4	RADIOTHERAPY SETTING "Only essential data were collected in this large pragmatic trial. At randomisation all the baseline clinical data (age, sex, TNM stage, histology, WHO performance status and choice of chemotherapy regimen) were collected over the telephone, and confirmed by post. Data on primary and protocol treatment were collected for all patients 3 months after randomisation and included …
																											Flexibility (delivery)	5	RADIOTHERAPY SETTING "The choice of chemotherapy regimen (from one of four cisplatin-based regimens) was made on a patient-by-patient basis but had to be specified prior to randomisation. The choice of the timing (neoadjuvant or adjuvant) of the chemotherapy, if allocated, was also made prior to each patient’s randomisation." "The radiotherapy technique, dose and fractionation were not standardis…
																											Flexibility (adherence)	4	"For 21 patients there were language or comprehension barriers to obtaining consent and a further three patients were felt likely to be poorly compliant with treatment." RADIOTHERAPY SETTING "Of the 142 patients allocated chemotherapy, 106 (75%) received their prescribed three cycles of the regimen chosen pre-randomisation. A further nine (6%) patients received two cycles, 17 (12%) received one c…
																											Follow-up	4	"Subsequently follow-up forms, requesting details of date and site of progression and survival were required at 6 months and 1 year from randomisation and then annually." "The BLT trial design, entry criteria, and follow up data requirements are kept simple and to a minimum." RADIOTHERAPY SETTING "At the time of analysis 244 (85%) patients had died (123 C, 121 NoC). The median follow-up for the 4…
																											Primary outcome	5	"The primary endpoint was survival."
																											Primary analysis	5	"All analyses were performed on an intention-to-treat basis."
Slotman et al. (CREST)	lung	N/A	open-label	randomised	2	498	prophylactic cranial irradiation + thoracic radiotherapy	radiotherapeutic	prophylactic cranial irradiation	active (standard of care)	overall survival	intrathoracic control pattern of failure progression-free survival toxicity	multicentric	international	United Kingdom The Netherlands Norway Belgium	VU University Medical Center	non-commercial/academic	2009	2014	5	The Lancet	79.321	2015	10.1016/ S0140-6736(14)61085-0 10.1016/j.lungcan.2017.03.007 10.1016/S0169-5002(13)70163-6 10.1016/S0169-5002(15)50160-8 10.1016/j.clon.2010.05.008 10.3978/j.issn.2218-6751.2015.04.07 10.1200/jco.2014.32.15_suppl.7502	NTR1527	No	Eligibility	3	"Inclusion criteria: - Cytologically or histologically proven small cell lung cancer - Documented extensive disease (see appendix D) before the start of chemotherapy - Any response after 4 to 6 cycles of initial chemotherapy (chemotherapy regimen and response evaluation according to the standard institution policy, provided that none of the existing lesions progressed) - Chemotherapy (preferably …	33	40	8	4.125
																											Recruitment	/	/
																											Setting	5	"We did this phase 3 randomised controlled trial at 42 hospitals: 16 in Netherlands, 22 in the UK, three in Norway, and one in Belgium." "We thank the patients and clinicians at the following centres for their participation in this study, in Netherlands: AMC Amsterdam, ARTI Arnhem, Catharina Ziekenhuis Eindhoven, Erasmus MC-DDHK Rotterdam, RC West/MC Haaglanden Den Haag, Isala Klinieken Zwolle, L…
																											Organisation	5	"Acute toxicity will be recorded during treatment, and reported on the acute toxicity checklist and at end of treatment, according to CTCAE v 3.0." "After randomisation, participants gave a clinical history and had a physical examination, chest radiography, and CT scan of their thorax and upper abdomen. A CT or MRI scan of the brain was done for all patients with symptoms suggestive of brain meta…
																											Flexibility (delivery)	4	"Patients with a response to chemotherapy, will receive prophylactic cranial irradiation 20 Gy in 5 fractions or 30 Gy in 10 fractions 4-5 times per week. And they will be randomized to receive either thoracic irradiation or no further therapy. For thoracic radiotherapy, 30 Gy will be delivered in 10 fractions, 4-5 times per week." "PCI and thoracic radiotherapy will commence within six weeks aft…
																											Flexibility (adherence)	2	"Eligible patients had to satisfy the following criteria: […] ability to comply with protocol and follow-up schedules." "We summarised compliance to treatment allocation with the following parameters: proportion of patients who completed thoracic radiotherapy, reasons for non-completion, proportion of patients in whom thoracic radiotherapy had to be delayed, and reasons for delays." "Nine patient…
																											Follow-up	4	"Patients will be followed up at 6 weeks and at 3, 6, 9 and 12 months after randomisation in both arms, and, subsequently every 6 months until death. This follow-up schedule must adhere to all patients, in both treatment arms. The following examinations will be performed at each follow-up: - Medical history and physical evaluation - Chest X-ray" "Median follow-up was 24 months." "Patients in both…
																											Primary outcome	5	"The primary endpoint of this trial is to achieve an increase in 1 year survival of 10%." "The primary endpoint was overall survival at 1 year in the intention-to-treat population."
																											Primary analysis	5	"The primary endpoint was overall survival at 1 year in the intention-to-treat population." "Analysis was based on intent to treat."
Ingram et al. (MIAMI)	breast	N/A	open-label	randomised	2	4	therapeutic mammoplasty followed by adjuvant chemotherapy, hormonal therapy, targeted therapy and/or radiotherapy	surgical radiotherapeutic pharmacological	mastectomy with or without immediate breast reconstruction followed by adjuvant chemotherapy, hormonal therapy, targeted therapy and/or radiotherapy	active (standard of care)	5-year local regional recurrence in chest wall, retained skin or breast tissue	quality of life cost-effectiveness patient satisfaction cosmetic outcomes cancer margin clearance numbers of surgical procedures numbers of conversions to mastectomy surgical complications breast cancer-specific survival breast cancer-specific mortality overall survival all-cause mortality	multicentric	national	United Kingdom	University College London	non-commercial/academic	2018	2020 (terminated early)	2	Pilot and Feasibility Studies	N/A	2022	10.1186/s40814-022-01007-1 10.1016/j.ejso.2019.01.202 10.1245/s10434-018-6982-8 10.1002/bjs.10738 10.21037/gs.2018.07.01 10.13140/RG.2.2.31588.83848	NCT03514654 ISRCTN17987569	No	Eligibility	2	"Inclusion Criteria: - >40 years with MIBC, with the largest clinical cancer measuring 50mm as part of multifocal or multicentric "disease sites". 50mm may include the size of a single cancer and its surrounding small satellite cancers. Clinically diagnosed (ultrasound and biopsy) either axillary lymph node negative or positive where axillary treatment depends on local policy - Two disease foci w…	25	40	8	3.125	Additional information extracted from website: https://associationofbreastsurgery.org.uk/news/2017/june/miami-trial-mdt-audit/
																											Recruitment	3	"Local multi-disciplinary teams will confirm surgical consensus for the feasibility of BCS and exclude women recommended for neoadjuvant treatments." "Screening women with breast cancer at local multidisciplinary team meetings (MDTs) identified 190 with MIBC diagnosis; 20 were eligible for trial participation but after being approached only four patients were recruited." "The trial communication …
																											Setting	5	"Locations: Addenbrooke's Hospital, Cambridge, United Kingdom; South Glasgow Hospitals - New Victoria Hospital / Gartnavel General Hospital, Glasgow, United Kingdom; Ipswich Hospital, Ipswich, United Kingdom; St. George's Hospital, London, United Kingdom; Manchester University NHS Foundation Trust, Manchester, United Kingdom; Royal Cornwall Hospital, Truro, United Kingdom; Royal Hampshire Hospita…
																											Organisation	2	"Timings of the follow-up visits are aligned with standard of care practice for this patient population with quality of life questionnaires and clinical photographs completed before and after surgery. Twenty women will also be invited to an optional semi-structured interview at twelve months." "The MIAMI MDT audit invites a lead trainee surgeon and MDT colleagues at each UK breast centre to be re…
																											Flexibility (delivery)	4	"Participants will receive either Therapeutic Mammoplasty (TM) following excision of each cancer focus or mastectomy (+/- reconstruction). [...] Therapeutic mammoplasty is an operation to remove breast cancer(s) whilst also significantly reducing the size of the breast. Therapeutic mammoplasty can be used to remove more than one cancer in the breast using separate lumpectomies. Both skin and brea…
																											Flexibility (adherence)	2	"Recruitment and compliance rates of which will inform the feasibility and design of a larger trial." "Compliance with trial procedures [Time Frame: 36 Months] Rate of compliance with allocated treatment and reason for deviation" "Feasibility Trial Outcomes These include data needed to plan the main trial accurately, ascertaining rates, compliance and outcome measures."
																											Follow-up	4	"Each patient is followed up for 12 months post treatment." "Timings of the follow-up visits are aligned with standard of care practice for this patient population with quality of life questionnaires and clinical photographs completed before and after surgery. Twenty women will also be invited to an optional semi-structured interview at twelve months." "This trial has been discussed by patient gr…
																											Primary outcome	3	"The aim of this study is to find out if breast-saving surgery is as safe as mastectomy in terms of controlling the rates of a cancer returning in the same breast or armpit, or elsewhere in the body." "The main trial primary outcome will be 5-year local recurrence" "Five-year LRR (local regional recurrence) will be the primary outcome for the main trial." "Main trial primary outcome 5-year local …
																											Primary analysis	/	/
Mwanda et al.	hematological	phase 2	open-label	N/A (single-arm)	1	60	lomustine, etoposide, cyclophosphamide and procarbazine filgrastim (for participants in the United States)	pharmacological	N/A (single-arm)	N/A (single-arm)	objective response rate	duration of response CD4+ lymphocyte counts HIV-1 RNA plasma levels event-free survival overall survival toxicity quality of life (for participants in the United States)	multicentric	international	Kenya Uganda United States	Case Comprehensive Cancer Center	commercial	1998	2008	10	Journal of Clinical Oncology	44.544	2009	10.1200/JCO.2008.18.7641 10.1016/j.cdp.2004.10.001 10.4314/eamj.v82i9.9386 10.1200/jco.2006.24.18_suppl.7564 10.1182/blood.V108.11.3862.3862 10.1182/blood.V108.11.488.488	NCT00049439	No	Eligibility	2	"Patients > 18 years of age with biopsy-proven measurable or assessable non- Hodgkin’s lymphoma, no prior therapy, and documented HIV-positive serology were eligible for participation. Patients were required to have Eastern Cooperative Oncology Group performance status of ≤ 3, an estimated life expectancy of more than 6 weeks, and acceptable end organ function (WBC ≥ 3,000/µL or granulocytes ≥ 1,…	18	40	8	2.25
																											Recruitment	/	"Patient recruitment was temporarily suspended between December 2002 and July 2003 to replenish an expired drug supply." "On approval, the protocol and English version of the informed consent document were sent to collaborators in Uganda and Kenya, where the protocol was submitted for respective ethical committee reviews and back translation of the informed consent document into Luganda in Uganda…
																											Setting	5	"All patients were evaluated and treated at the national referral centers in Uganda (Uganda Cancer Institute) or Kenya (Kenyatta National Hospital)." "This is a multicenter study." "Locations: Herbert Irving Comprehensive Cancer Center at Columbia University, New York, New York, United States, 10032 Ireland Cancer Center at University Hospitals Case Medical Center, Case Comprehensive Cancer Cente…
																											Organisation	3	"Resource-constrained settings need the development of simple, less myelotoxic therapeutic interventions for cancer. We hypothesized that dose-modified oral chemotherapy using a regimen that has had demonstrable activity in AIDS-related non-Hodgkin’s lymphoma in the pre–highly active antiretroviral therapy (HAART) era in the United States would be efficacious and enhance the therapeutic index." "…
																											Flexibility (delivery)	2	"The oral regimen consisted of lomustine 50 mg/m2 on day 1 (cycle 1 only), etoposide 100 mg/m2 on days 1 to 3, and cyclophosphamide/procarbazine 50 mg/m2 each on days 22 to 26 at 6-week intervals (one cycle) for two total cycles in HIV-infected patients with biopsy-proven non-Hodgkin’s lymphoma." "Corticosteroids were also omitted because of additional immunosuppressive effects and potential tumo…
																											Flexibility (adherence)	2	"In total, 79.5 cycles of therapy were administered." "A total of 79.5 cycles of therapy were administered; 32 patients (65%) completed the two protocol-prescribed courses; and therapy was well tolerated (Table 4). […] There were no difficulties with oral chemotherapy and protocol compliance. […] No patients discontinued therapy as a result of nonresolution of intervening myelotoxicity."
																											Follow-up	1	"median follow-up time was 8.2 months (range, 0.1 to 71 months)" "Patients were seen approximately every 3 weeks during the first two cycles for safety assessment including determination of CBCs and serum chemistries." "At the end of two cycles, patients were evaluated for response, observed at 3-month intervals over the first year, and observed for survival thereafter." [For participants from th…
																											Primary outcome	1	"At the end of two cycles, patients were evaluated for response." "An independent review team at each audit had final authority to reconcile toxicity and response assessments including categories for unconfirmed complete response (CR) and unconfirmed partial response (PR)." "This also included independent review by investigators (including a radiologist at each site) not aligned or engaged in any…
																											Primary analysis	2	"From among 149 patients with confirmed lymphoma and positive HIV serology, 52 were enrolled (35% recruitment rate), and 49 received oral chemotherapy between May 2001 and August 2005. Patient recruitment was temporarily suspended between December 2002 and July 2003 to replenish an expired drug supply. The three patients who were enrolled and not treated included two patients in Uganda (one died …
Fraser et al.	breast	phase 2	open-label	randomised	2	40	epirubicin	pharmacological	CMF (cyclophosphamide, methotrexate and 5-fluorouracil)	active (standard of care)	objective response rate	time to treatment failure overall survival quality of life toxicity	multicentric	national	United Kingdom	King's College Hospital	commercial	1988	1993	5	British Journal of Cancer	7.64	1993	10.1038/bjc.1993.74 10.3109/02841869009090021	N/A	No	Eligibility	4	"No patient is excluded from the trial due to inability to measure lesions and the dosage of CMF is adjusted for elderly patients." "Women with unmeasurable disease are excluded from the trial of a new therapy just because it is inconvenient to assess them. Alternative means of assessment must be developed. Due to these considerations, it was decided that in future trials of cytotoxic therapy for…	17	30	6	2.83333	Identified through review article
																											Recruitment	/	/
																											Setting	4	"Between October 1988 and December 1989, 40 patients with advanced breast cancer attending the Breast clinics at King's College Hospital and the William Harvey Hospital were randomised to receive CMF or epirubicin as first line chemotherapy." "All therapy was given in the outpatient clinic by one person."
																											Organisation	/	"Clinical and laboratory measurements made at entry to study were a full medical history and examination, weight, height, age, date of birth, PMH, full blood count, differential WBC, biochemical screen. Photographs were taken of visible lesions and records made of tumour dimensions. All patients had a bone scan, liver ultrasound scan and chest radiograph. CT scan was performed in patients whose l…
																											Flexibility (delivery)	2	"Failure to respond or relapse on treatment is the endpoint for the trial and alternative therapy may then be used as appropriate." "The dose schedules were: (1) Epirubicin 20 mg intravenously, given into fast-running 0.9% saline every 7 days; (2) Cyclophosphamide 100 mg m2 orally on days 1-14, Methotrexate 35 mg m2 intravenously on days 1 and 8 and 5-fluorouracil 600mg m2 intravenously on days 1…
																											Flexibility (adherence)	/	/
																											Follow-up	1	"Quality of life assessment was made using the Nottingham Health Profile and Linear Analogue Self Assessment at the start of treatment and four weekly thereafter; throughout treatment, patients completed the Qualitator daily diary card, a new instrument developed for breast cancer chemotherapy trials." "ICC criteria of response were assessed 4 weekly. The WHO toxicity criteria were recorded every…
																											Primary outcome	2	"Failure to respond or relapse on treatment is the endpoint for the trial"
																											Primary analysis	4	"The response rates according to UICC criteria were 58% for the CMF group and 29% for the Epirubicin group (x2 = 3.51, 1 d.f., P>0.05, see Table II). If the six patients who relapsed before or within the first week of treatment are excluded as in other studies the difference is significant (X2=4.30, 1 d.f., P<0.05). If the six patients who relapsed before or within the first week of treatment are…
Davidson et al. (LAVA)	colorectal	N/A	open-label	randomised	2	9	thermal ablation	other (thermal therapy)	surgical resection	active	disease-free survival measured from randomisation	overall survival timing and site of recurrence additional therapy after treatment failure quality of life complications length of hospital stay costs trial acceptability disease-free survival measured from end of intervention	multicentric	international	United Kingdom The Netherlands	University College London	non-commercial/academic	2016	2018 (terminated early)	2	Health Technology Assessment	4.014	2020	10.3310/hta24210 10.1186/s13063-018-2499-5	ISRCTN52040363	Yes	Eligibility	4	"Patients were eligible if they were aged ≥ 18 years with a specialist multidisciplinary team diagnosis of colorectal liver metastases that were considered to be resectable or ablatable with curative intent, or were considered to be high risk for surgery by meeting at least one of the following criteria: at high risk because of their age, at high risk because they have major comorbidities as judg…	23	40	8	2.875
																											Recruitment	2	"Patients will be identified for trial eligibility at the specialist liver multi-disciplinary treatment (sMDT) meeting." "A training manual was developed based on published guidance and supplemented by research findings. This provided advice about presenting the trial, the evidence base for the LAVA trial, and a step-by-step guide to help recruiters present the information in an unbiased way. The…
																											Setting	5	"Participating sites will be tertiary liver, pancreatic and gall- bladder (HPB) centres." "Setting: Tertiary liver, pancreatic and gallbladder (hepatopancreatobiliary) centres in the UK and the Netherlands." "Participants were recruited from tertiary hepatopancreatobiliary centres in the UK and in the Netherlands." "The trial opened in 17 sites (UK, n = 13; and the Netherlands, n = 4) during the …
																											Organisation	1	"All surgeons and radiologists involved in the trial will have prior experience of performing relevant (resection or ablation) procedures for a minimum of 20 patients with liver cancer." "Surgeon and radiologist eligibility: -To perform liver resections within the trial – prior experience of performing liver resection procedures for a minimum of 20 patients with liver cancer. - To perform thermal…
																											Flexibility (delivery)	4	"Interventions: Thermal ablation conducted as per local policy (but centres were encouraged to recruit within Cardiovascular and Interventional Radiological Society of Europe guidelines) versus surgical liver resection performed as per centre protocol." "The minimum ablation and surgical standards were defined in the Site Standard Operation Procedures and ablation criteria were based on Cardiovas…
																											Flexibility (adherence)	N/A (single-application treatments)	/
																											Follow-up	1	"Participants will be reviewed in clinic at 3, 6, 12, 18 and 24 months post randomisation. Follow-up imaging investigations (CT scan chest, abdomen and pelvis mini- mum) and tumour markers will be performed following completion of successful treatment of the index disease until disease recurrence." "It was planned that 5-year survival data would be documented through record linkage." "Follow-up o…
																											Primary outcome	2	"The primary end point was DFS, defined as time from randomisation to the first event, which was defined as any of the following: - local, regional or extrahepatic/systemic recurrence of disease - death (any cause). Local recurrence was defined as the detection of disease at the treatment site after successful trial intervention. Regional recurrence was defined as detection of disease in the live…
																											Primary analysis	4	"Analyses will be carried out on both an intention-to-treat (ITT) basis and per-protocol (PP) basis."
Hirooka et al.	pancreatic	phase 1	N/A (single-arm)	N/A (single-arm)	1	12	HF 10 injection in combination with erlotinib and gemcitabine administration	pharmacological other (gene therapy)	N/A (single-arm)	N/A (single-arm)	frequency and degree of toxicity	response rate time to response duration of response progression-free survival overall survival	monocentric	national	Japan	Nagoya University School of Medicine	commercial	2013	2016	3	BMC Cancer	4.43	2018	10.1186/s12885-018-4453-z 10.1016/j.pan.2016.06.071	UMIN000010150	No	Eligibility	1	"The following inclusion criteria were used for the selection of the patients: 1) Patients diagnosed with pancreatic cancer histopathologically through EUS-guided fine needle aspiration (EUS-FNA) and considered as locally advanced unresectable without distant metastasis (including non-regional lymph node metastasis) after discussion with surgical department based on NCCN Clinical Practice Guideli…	9	25	5	1.8	UMIN -CTR record describes trial as pragmatic.
																											Recruitment	/	/
																											Setting	1	Monocentric study
																											Organisation	/	/
																											Flexibility (delivery)	1	"Following one cycle of erlotinib and gemcitabine therapy (gemcitabine 1000 mg/m2 weekly for 3 weeks, followed by a 1-week rest; erlotinib 100 mg orally, once daily), those judged tolerable for next cycle were final candidates. HF 10 injection was started at day 1 of cycle 2. The number of HF10 injection under EUS-guidance was to be four times in total (once every 2 weeks) unless DLT appears. DLT…
																											Flexibility (adherence)	3	"Following one cycle of erlotinib and gemcitabine therapy (gemcitabine 1000 mg/m2 weekly for 3 weeks, followed by a 1-week rest; erlotinib 100 mg orally, once daily), those judged tolerable for next cycle were final candidates." "12 patients were enrolled in the study. Two cases were excluded prior to the HF10 injection due to interstitial pneumonia and lymph node metastases after one cycle of er…
																											Follow-up	/	"Follow-up: 4 weeks (28 days)" "The median PFS was 6.3 months, whereas the median OS was 15.5 months." "Distal pancreatectomy was performed 5 months after registration and the resected specimen showed 99% disappearance of the cancer cells in the tumor (Fig. 2)." "Unfortunately, she developed peritoneal dissemination 6 months after surgery and the survival time was 22 months." "The invasion to ple…
																											Primary outcome	3	"The primary endpoint was the safety assessment (frequency and degree of toxicity). The adverse events (AEs) were graded according to the Common Terminology Criteria for Adverse Events, version 3.0 (CTCAE v3.0)."
																											Primary analysis	N/A	"Following one cycle of erlotinib and gemcitabine therapy (gemcitabine 1000 mg/m2 weekly for 3 weeks, followed by a 1-week rest; erlotinib 100 mg orally, once daily), those judged tolerable for next cycle were final candidates." "From June 2013 to May 2015, 12 patients were enrolled in the study. Two cases were excluded prior to the HF10 injection due to interstitial pneumonia and lymph node meta…
Jiang et al.	hematological	phase 1/2	N/A (single arm) (stage 1) open-label (stage 2)	N/A (stage 1) non-randomised (stage 2)	1 (stage 1) 2 (stage 2)	58	anti-CD19 CAR-T therapy (stage 1) anti-CD19 CAR-T therapy with consolidative allo-HSCT (stage 2)	other (cell and gene therapy)	N/A (stage 1) anti-CD19 CAR-T therapy alone (stage 2)	N/A (stage 1) active (standard of care) (stage 2)	number of participants with adverse events	one-month remission rate overall survival event-free survival relapse-free survival in vivo rate and quantity of CAR-T cells (bone marrow and peripheral blood)	monocentric	national	China	Wuhan Sian Medical Technology Co., Ltd	commercial	2015	2018	3	American Journal of Hematology	10.047	2019	10.1002/ajh.25582 10.1007/s00277-019-03685-z	first stage: NCT02965092 second stage: NCT03366350	No	Eligibility	1	"Eligible subjects for NCT02965092 included patients aged ≤70 years old and suffering from r/r CD19-positive B-cell tumors. Exclusion criteria included (1) pregnant and lactating women, (2) having one of these conditions: central nervous system diseases, clinically significant cardiovascular diseases, severe hepatic and renal dysfunctions, various active infections, (3) having received systemic s…	10	30	6	1.66667
																											Recruitment	/	/
																											Setting	1	"Between December 25, 2015, and October 20, 2018, we recruited 60 CD19-positive r/r B-ALL patients into the study at Union Hospital, Tongji Medical College, Huazhong University of Science and Technology."
																											Organisation	4	"In addition, the recipients were put in the laminar flow ward during the transplantation and were given antibiotics to prevent infection." "Therapy-related adverse events were recorded and assessed according to the National Cancer Institute's Common Terminology Criteria for Adverse Events (CTCAE, Version 4.0). Specifically, the cytokine release syndrome (CRS) was graded according to the modified…
																											Flexibility (delivery)	1	Patients took anti-rejection drugs and antibiotics orally or intravenously according to their conditions during transplan-tation. Treatment included lenalidomide 25 mg daily for 21 days, with dexamethasone 40 mg on days 1, 8, 15, and 22 of a 28-day cycle, for 6 cycles "In the second stage (NCT03366350), MRD− CR patients who had not received allo-HSCT previously and had no contraindications and ot…
																											Flexibility (adherence)	N/A	/
																											Follow-up	2	"Until October 20, 2018, the 58 subjects were followed up for 0.7 to 33.9 months (median 7.7). The six-month and 12-month OS rates were 68.9% and 61.1% respectively (Figure 2B). The median OS was 16.1 months, and the median EFS was 7.3 months. Twenty-two patients developed relapses from 1.1 to 15.6 months (median, 3.3), and ten of them suffered CD19-negative relapses (Figure 2C)." "The follow-up …
																											Primary outcome	1	"For both trials, the primary endpoint was the number of participants with adverse events."
																											Primary analysis	N/A	"The two most-common adverse events after CAR-T therapy are CRS20 and CAR-T-cell-related encephalopathy syndrome, and we observed 22 severe (grade ≥3) CRS and nine grade 2-3 CAR-T-cell-related encephalopathy syndrome, respectively. According to the guidelines, we used tocilizumab and corticosteroids for toxicity management. One 28-year-old female patient initially had mild CRS from day four and g…
Jose et al.	hematological	phase 2	N/A (single-arm)	N/A (single-arm)	1	51	Short-course lenalidomide plus low-dose dexamethasone	pharmacological	N/A (single-arm)	N/A (single-arm)	progression-free survival	overall survival overall response rate time to response time to second-line anti- myeloma therapy safety	monocentric	national	India	Amrita Institute of Medical Sciences	commercial	2009	2017	8	Current Oncology	3.677	2017	10.3747/co.24.3574	N/A	No	Eligibility	4	"The study included patients above the age of 18 years who had untreated symptomatic multiple myeloma, measureable disease, and an Eastern Cooperative Oncology Group performance status of 0–2. Multiple myeloma was diagnosed on the basis of 10% or more clonal bone marrow plasma cells, the presence of serum or urinary monoclonal protein (except in patients with true non-secretory multiple myeloma),…	23	30	6	3.83333
																											Recruitment	/	/
																											Setting	3	"This pragmatic study, conducted in a single tertiary cancer centre in South India, enrolled patients from May 2009 till April 2011." "We assessed response to treatment, toxicity, time to progression, progression-free survival, and overall survival in patients newly diagnosed with multiple myeloma who were ineligible for or unwilling to undergo transplantation and who were treated with a combinat…
																											Organisation	5	"The investigations were limited to those that were mandatory. For diagnostic purposes, all consenting patients with suspected myeloma underwent serum and urine electrophoresis, bone marrow aspiration and trephine biopsy, skeletal survey, quantitative serum immunoglobulins (G, A, and M) and free light-chain assay (kappa, lambda), and β2-microglobulin, in addition to routine investigations such as…
																											Flexibility (delivery)	4	"Treatment included lenalidomide 25 mg daily for 21 days, with dexamethasone 40 mg on days 1, 8, 15, and 22 of a 28-day cycle, for 6 cycles." "Patients were treated with oral lenalidomide 25 mg daily for 21 days of a 28-day cycle, and dexamethasone 40 mg orally on days 1, 8, 15, 22 of the cycle. Standard dose modification guidelines were followed for grades 3 and 4 neutropenia and thrombocytopeni…
																											Flexibility (adherence)	/	"Of the 2 patients taken off study (3.9%), the first withdrew consent (cycle 1), and the second experienced pulmonary embolism (cycle 2). No early deaths occurred. The remaining 49 patients (96.1%) completed the intended 6 cycles of treatment. No dose reductions were required."
																											Follow-up	/	"All patients were followed for 5 years." "The median follow-up duration was 66 months." "All patients were prospectively followed for a period of 5 years. Median follow-up was 66 months (range: 60–74 months), with 4 patients being lost to follow-up." "The median PFS was 16 months (range: 2–62 months). During the course of follow-up, all patients experienced biochemical relapse. At that point, re…
																											Primary outcome	2	"The primary endpoint was progression-free survival (PFS) with abbreviated lenalidomide–dexamethasone."
																											Primary analysis	5	"In our intention-to-treat patient cohort (n = 51), 10 achieved a SCR (19.6%), 18 achieved a CR (35.3%), 3 achieved a VGPR (5.9%), 15 achieved a pr (29.4%), 2 had stable disease (3.9%), and the remaining 3 progressed (5.9%). The median pfs was 16 months (range: 2–62 months). During the course of follow-up, all patients experienced biochemical relapse. At that point, re-treatment was offered. Medi…
Tobias et al. (UKHAN1)	head and neck	phase 3	open-label	randomised	4	966	chemotherapy administered simultaneously with radical radiotherapy chemotherapy administered subsequently to radical radiotherapy chemotherapy administered simultaneously with and subsequently to radical radiotherapy	radiotherapeutic pharmacological	radical radiotherapy alone	active (standard of care)	overall survival event-free survival	complete remission rate time to recurrence death from head and neck cancer toxicity during and after treatment compliance with treatment	multicentric	international	United Kingdom Malta Turkey	University College London	non-commercial/academic	1990	2009	19	The Lancet Oncology	41.316	2010	10.1016/S1470-2045(09)70306-7 10.1054/bjoc.2001.1917 10.1016/S0167-8140(01)80200-0 10.1016/S0167-8140(10)80091-X	NCT00002476	No	Eligibility	4	"Patients were eligible if they satisfied the following criteria: age 18 years or over; considered fit enough to receive any of the trial treatments; had histological confirmation of squamous-cell carcinoma, with T2 to T4 primary lesions (including node-negative cases) or were node positive; had full normal blood count, and creatinine and urea levels within normal ranges; showed no evidence of di…	40	45	9	4.44444
																											Recruitment	4	"Patients with locally advanced squamous-cell carcinoma of the head and neck were included in a factorial randomised trial if they were judged to be suitable for radical radiotherapy as either initial treatment or following an operation (generally patients at high risk of recurrence following surgery due to margin status or advanced stage of disease at presentation). Before participating in the t…
																											Setting	5	"Between Jan 15, 1990, and June 20, 2000, 966 patients were recruited from 34 centres in the UK and two centres from Malta and Turkey." "The UKHAN trial was designed as a large-scale single, pragmatic study investigating the effect of adding chemotherapy to standard radical treatments for advanced head and neck cancer. In order to make participation simple and ensure the results would be widely a…
																											Organisation	5	"Although radical radiotherapy could be given according to local practice, it had to be approved by the trial steering committee, and investigators were asked to adhere to it for all patients within that centre, regardless of treatment allocation. Two extensively tested regimens were recommended. The Manchester regimen involved a radical course to the primary tumour and lymph nodes in 15 or 16 fr…
																											Flexibility (delivery)	4	"The extent of previous surgery, radiotherapy regimen, and nutritional support with either nasogastric or percutaneous-endoscopic radiologically inserted gastrostomy feeding, were based on local policies to maximise recruitment. Investigators declared their radiotherapy treatment policy prospectively before participating." "Although radical radiotherapy could be given according to local practice,…
																											Flexibility (adherence)	3	"Compliance with radiotherapy or chemotherapy was determined: a non-complier was defined as a patient who did not receive the full dose according to the trial protocol." "7% of patients (69/966) were known to have not completed the planned radiotherapy course (table 2). 27% of patients (164/598) allocated to receive chemotherapy did not complete their full course of treatment, mainly due to disea…
																											Follow-up	5	"The median length of follow-up was 10 years after censoring those who had died (maximum of 17 years), with 4397 person-years in total." "However, the potential late morbidity of combination chemoradiotherapy, including secondary tumours, should be monitored. Our 10-year follow-up is reassuring for the regimens used in the UKHAN1 study, and should encourage other trials to follow patients for man…
																											Primary outcome	5	"Primary endpoints were overall survival, measured from the time from randomisation to death from any cause, and event-free survival (EFS), defi ned as recurrence, new tumour, or death (whichever occurred first) among patients who were disease-free 6 months after randomisation."
																											Primary analysis	5	"Statistical analyses were by intention to treat and based on the log-rank test." "All 966 patients were included in the analyses."
Kim JW et al.	colorectal gastric	phase 4	N/A (single-arm)	N/A (single-arm)	1	1545	FOLFIRI (irinotecan, 5-fluorouracil, leucovorin)	pharmacological	N/A (single-arm)	N/A (single-arm)	progression-free survival overall survival	response rate toxicity	multicentric	national	South Korea	Asan Medical Center	commercial	2009	2016	7	The Oncologist	5.55	2017	10.1634/theoncologist.2016-0166 10.1200/jco.2015.33.15_suppl.3600 10.1200/jco.2016.34.4_suppl.701	NCT01271582	No	Eligibility	2	"The cohort prospectively enrolled patients with metastatic CRC and GC who had not been treated previously or in whom first-line chemotherapy had failed." "Patients were required to have an Eastern Cooperative Oncology Group (ECOG) performance status (PS) of 0–2. In addition, eligibility required adequate hematologic, renal, and hepatic function, defined as a neutrophil count ≥ 1.5 X 109/L, a pla…	17	25	5	3.4	Separately published abstract describes trial as pragmatic.
																											Recruitment	/	/
																											Setting	4	"Between January 2009 and April 2012, a total of 33 hospitals in Korea participated in this study." Participating centres were university hospitals
																											Organisation	/	"UGT1A1 *6 and *28 polymorphisms were analyzed in all patients in the original study."
																											Flexibility (delivery)	3	"Irinotecan at a dose of 150 mg/m2 or 180 mg/m2 of body surface area (BSA) was administered on day 1. The dose of irinotecan was chosen according to the physician’s preference without any guidance of the UGT1A1 genotype. Two different 5-FU and leucovorin regimens were permitted in this study. The original de Gramont regimen comprised l-leucovorin at a dose of 200 mg/m2 or dl-leucovorin at a dose …
																											Flexibility (adherence)	/	/
																											Follow-up	/	"In the CRC cohort, the median follow-up time was 69.6 weeks (range, 1.0–231.6 weeks)." "In the GC cohort, the median follow-up time was 36.8 weeks (range, 0.1–208.6 weeks)."
																											Primary outcome	5	"Our primary hypothesis was that progression-free survival (PFS) and overall survival (OS) in elderly patients (age_x0002_70 years) would be noninferior to those in nonelderly patients (<70 years) with a margin of 1.50 for the upper boundary of the 95% confidence interval (CI) of the hazard ratio (HR)."
																											Primary analysis	3	"Kaplan-Meier analysis of progression‐free survival (PFS) and overall survival (OS) according to age. (A): In the colorectal cancer (CRC) cohort, PFS was similar between patients younger than 70 years and those older than 70 years (p=.202). (B): In the CRC cohort, OS was also similar between the two age groups (p=0.965). (C): In the gastric cancer (GC) cohort, PFS was not significantly different …
Kim S et al.	hematological	phase 2	open-label	randomised	2	90	matched molecularly targeted treatment	pharmacological	physician's choice	active (standard of care)	response rate	progression-free survival overall survival toxicity type and frequency of mutations	monocentric	national	South Korea	Seoul National University Hospital	non-commercial/academic	2015	N/A	N/A	Cancer Research [abstract]	12.701	2017	10.1158/1538-7445.AM2017-2721	NCT02758080	No	Eligibility	2	"This is an open-label, randomized, pragmatic trial in adult patients with hematologic cancer. Patients with any kind of hematologic cancer refractory to standard-of-care are eligible." "Inclusion Criteria: -adults with > 18 years old -incurable hematologic malignancy patients who failed to respond to standard treatment -patients who agreed to this protocol with informed consent -Eastern Cooperat…	15	35	7	2.14286	Abstract only
																											Recruitment	/	/
																											Setting	1	"Locations Korea, Republic of Seoul National University Hospital"
																											Organisation	1	"In this pragmatic clinical trial, cancer driving mutations in hematologic malignancy patients is identified using next generation sequencing, and assign patients to an appropriate clinical trial which is anticipated to exhibit the best response." "Whole exome and whole transcriptome sequencing (WES/WTS) are applied for detecting all classes of genomic alterations: single nucleotide variation (SN…
																											Flexibility (delivery)	4	"We randomly assigned these patients to receive a matched molecularly targeted agent (experimental group) or treatment at physician’s choice (control group)." "Actionable mutations were identified in four patients in experimental arm. A 78-year-old female with acute myelogenous leukemia (AML) had FLT3 ITD at exon 14, which was identified as a long insertion mutation in SNV/INDEL calling. She rece…
																											Flexibility (adherence)	1	"Exclusion criteria: -patients with poor compliance"
																											Follow-up	/	/
																											Primary outcome	1	"The primary endpoint is response rate in the intention-to-treat population." "Primary Outcome Measures: Response rate [ Time Frame: one year ] Response evaluation is based on the criteria suggested in a clinical trial to which a participant is assigned"
																											Primary analysis	5	"The improvement of outcomes in the intention-to-treat population is investigated." "The primary endpoint is response rate in the intention-to-treat population."
Choi et al.	gastric	phase 3	open-label	randomised	2	111	fluoropyrimidine plus platinum combination chemotherapy (capecitabine/ cisplatin, S-1/cisplatin, capecitabine/oxaliplatin, or 5-fluorouracil/oxaliplatin)	pharmacological	fluoropyrimidine monotherapy (capecitabine, S- 1, or 5-fluorouracil)	active (commonly used treatment options)	overall survival	progression-free survival response rate quality of life safety	multicentric	national	South Korea	Seoul National University Hospital	non-commercial/academic	2014	2020 (terminated early)	6	Annals of Oncology [abstract]	32.976	2021	10.1016/j.annonc.2021.08.1483 10.1016/j.conctc.2017.08.006	NCT02114359	Yes	Eligibility	2	"Elderly patients (≥70 years old) with metastatic or recurrent AGC will be recruited for this study. The following criteria must be met for inclusion in the study: (1) confirmative diagnosis of gastric or gastroesophageal junction adenocarcinoma and adenocarcinoma equivalents (for example, undifferentiated carcinoma or poorly differentiated carcinoma); (2) metastatic or recurrent AGC with no hist…	26	40	8	3.25
																											Recruitment	/	"Following the initial screening and obtaining of consent, eligible patients will be allocated to either the combination therapy or monotherapy group in a 1:1 ratio." "The process of consent will be in accordance with the Declaration of Helsinki. All eligible participants will be fully informed that they are being asked to participate in an RCT. The procedures involved in the study and the chance…
																											Setting	3	"The study will be conducted at 25 Korean hospitals consisting of academic hospitals and a national cancer center." "This study is a randomized, controlled, multicenter, phase III trial."
																											Organisation	2	"In addition, we will conduct a geriatric assessment at baseline using the Korean Cancer Study Group Geriatric tool (KG-7) and/or comprehensive geriatric assessment (CGA) to determine which geriatric assessment variables are associated with an increased risk of chemotherapy toxicity." "No more than 21 days before study treatment, patients undergo a screening assessment of the following: (1) medic…
																											Flexibility (delivery)	4	"Group A consists of four different combination regimens of a fluoropyrimidine plus a platinum agent as follows: (1) capecitabine/ cisplatin: cisplatin is administered intravenously at a dose of 80% (50 mg/m2) of 60 mg/m2 over 15 min on day 1, and capecitabine is orally administered at a dose of 80% (1000 mg/m2) of 1250 mg/m2 twice a day from day 1 to day 14 in a 21-day cycle; (2) S-1/cisplatin: …
																											Flexibility (adherence)	2	"For patients whose treatment has been discontinued for reasons other than disease progression, tumor response assessment will be performed using imaging tests every 8 weeks (±2 weeks) until the confirmation of disease progression or the start of second-line cancer treatment." "During the study treatment, all patients will be reviewed and assessed before the commencement of each cycle of chemothe…
																											Follow-up	4	"[...] follow-up of the enrolled patients will last until end of the study where the last patient completes 12-month of follow-up [...]" "After the end of the study treatment, the patient will be followed-up every 3 months to assess OS. During this follow-up period, data on cancer treatment after the end of study treatment and survival status will be collected." "In the full-analysis population, …
																											Primary outcome	5	"The primary endpoint of this study is superiority in median OS from combination therapy compared with monotherapy, which is defined as the time from randomization of patients to the date of death from any cause." "The primary outcome is the overall survival of patients in each treatment group."
																											Primary analysis	4	"Efficacy analysis is primarily based on the full analysis set (FAS; all eligible patients who were randomly assigned) that most clearly shows the intention to treat (IIT) principle, but the analysis will also be performed on the per-protocol set (PPS; treated patients eligible and assessable for response without major protocol violations), with both results reported." "In the full-analysis popul…
Alva et al. Fisher et al. Al Baghdadi et al. [1] Al Baghdadi et al. [2] Ahn et al. (TAPUR)	wide range of neoplasms (solid and non-solid)	phase 2	open-label	non-randomised	18 therapies (as of November 2021) 430 cohorts (as of May 2019)	3581	targeted agent matched to genomic profile (crizotinib, palbociclib, sunitinib, temsirolimus, trastuzumab and pertuzumab, vemurafenib and cobimetinib, regorafenib, olaparib, pembrolizumab, nivolumab and ipilimumab, abemaciclib, afatinib, talazoparib, atezolizumab and pertuzumab plus trastuzumab, atezolizumab and talazoparib, entrectinib, larotrectinib, tucatinib and trastuzumab)	pharmacological	N/A	N/A	objective response rate	overall survival progression-free survival safety	multicentric	national	United States	American Society of Clinical Oncology	commercial	2016	not yet completed	not yet completed	Journal of Clinical Oncology Targeted Oncology Targeted Oncology JCO Precision Oncology JCO Precision Oncology	44.544	2021 2020 2020 2019 2020	10.1200/JCO.20.02923 10.1007/s11523-020-00753-7 10.1007/s11523-020-00752-8 10.1200/PO.19. 00124 10. 1200/PO.20.00037 10.1200/PO.18.00122	NCT02693535	Yes	Eligibility	3	"Patients eligible to participate in TAPUR are age ≥ 12 years and have advanced measurable or evaluable solid tumors, multiple myeloma, or B-cell non-Hodgkin lymphoma. Eligible participants are matched to any of the 16 US Food and Drug Administration–approved study drugs based on protocol-specified genomic inclusion and exclusion criteria." "The study includes participants as young as 12 years of…	25	45	9	2.77778	Basket trial
																											Recruitment	2	"Clinical site will review patient charts and genomic profiling test results to identify potential subjects for TAPUR." "If a patient is identified, schedule patient to discuss study and sign informed consent/assent and begin the screening process." "After the clinical site staff describes the study to the patient and the patient agrees to continue, clinical site staff will review the informed co…
																											Setting	5	"The TAPUR Study is open and enrolling patients at 169 clinical sites." "Participating sites include both academic and community centers." "The purpose of the study is to learn from the real world practice of prescribing targeted therapies to patients with advanced cancer whose tumor harbors a genomic variant known to be a drug target or to predict sensitivity to a drug."
																											Organisation	2	"Genomic profiling from any Clinical Laboratory Improvement Amendments–certified, College of American Pathologists–accredited laboratory is acceptable." "Eligible participants must have a tumor genomic variant identified on a test performed in a laboratory that has certification under the Clinical Laboratory Improvement Amendments and accreditation by the College of American Pathologists. Patient…
																											Flexibility (delivery)	3	"The treating physician selects the treatment from the available study therapies or consults with the TAPUR Molecular Tumor Board." "Patients may not be matched to treatments that are already FDA approved for their cancer type." "The TAPUR EDC is a Web-based data entry system where all study data are entered and treatment matches are surfaced based on genomic profiling test results, according to …
																											Flexibility (adherence)	3	"Exclusion -Patients with any other clinically significant medical condition that in the opinion of the treating physician makes it undesirable for them to participate in the study or that could jeopardize compliance with study requirements, including but not limited to ongoing or active infection, significant uncontrolled hypertension, severe psychiatric illness situations, or anticipated or pla…
																											Follow-up	3	"Tumor measurements and radiologic evaluations and evaluation of clinical disease status are performed every 8 weeks after initiation of treatment for the first 16 weeks, and then every 12 weeks if the treatment continues, and at the end of study treatment, if possible. Study treatment is continued until progressive disease is documented." "Collection and reporting of qualifying AEs continue unti…
																											Primary outcome	2	"The primary study end point within each cohort is objective response or stable disease of at least 16 weeks duration." "The primary end point is objective response at ≥ 8 weeks or SD documented at ≥ 16 weeks." "The primary study outcome is antitumor activity, defined as tumor response at ≥ 8 weeks or stable disease (SD) at ≥ 16 weeks from the time of enrollment." "Physician-reported assessment o…
																											Primary analysis	2	"TAPUR data will be analyzed in accordance with The International Conference on Harmonisation (ICH) E9 guideline, that is with an analysis set as complete as possible and as close as possible to the intent-to-treat (ITT) ideal." "Participants who have been enrolled on study, received at least one dose of study drug, have had at least one post-baseline tumor evaluation, or enough information to de…
Mehanna et al. (PET-NECK)	head and neck	N/A	open-label	randomised	2	564	chemoradiotherapy followed by neck dissection only if PET-CT-guided surveillance showed an incomplete or equivocal response	radiotherapeutic pharmacological surgical	planned neck dissection before or after chemoradiotherapy	active (standard of care)	overall survival cost-effectiveness	disease-specific survival recurrence in the neck quality of life complication rates accuracy of PET–CT scanning for assessing the primary tumour	multicentric	national	United Kingdom	University of Warwick	non-commercial/academic	2007	2015	8	The New England Journal of Medicine	91.245	2016	10.1056/NEJMoa1514493 10.3310/hta21170	NCT00720070 ISRCTN13735240	Yes	Eligibility	3	"Patients with locally advanced nodal metastases of oropharynx, hypopharynx, larynx, oral or occult HNSCC receiving CRT and fit for ND were recruited." "Eligible patients were at least 18 years of age and had a histologically confirmed diagnosis of squamous-cell carcinoma of the oropharynx, hypopharynx, larynx, oral cavity, or an unknown primary site in the head or neck, with clinical and radiolo…	30	45	9	3.33333
																											Recruitment	4	"Participants were identified following pre-study assessments for diagnosis and tumour staging." "Patient treatment was discussed by the MDT and each patient was considered for the PET-NECK trial. Eligible patients were invited to the clinic to discuss treatment and were told about the PET-NECK study. The study was discussed in detail with the patient and carer and all questions were answered. On…
																											Setting	4	"Thirty-seven head and neck cancer-treating centres (43 NHS hospitals) throughout the UK." "A total of 564 patients (282 in each trial group) were recruited from October 2007 through August 2012 from 37 head and neck treatment centers (43 hospitals) in the United Kingdom." "All treating hospitals were required to be approved as head and neck treatment centers by the U.K." "There was a high concor…
																											Organisation	1	"Imaging assessments of the patients’ response to therapy were performed 12 weeks after the last radiotherapy fraction was delivered. Patients assigned to the planned-surgery group were evaluated by means of CT or MRI; those assigned to the surveillance group were evaluated by means of PET-CT. All PET-CT findings were interpreted locally by PET-CT specialty radiologists and nuclear-medicine physi…
																											Flexibility (delivery)	4	"Eligible patients were randomly assigned to undergo either a planned neck dissection (planned-surgery control group) or PET-CT 12 weeks after completion of chemoradiotherapy (surveillance group). Before randomization, each participating center had to specify on a per-patient basis whether planned neck dissection would be performed within 4 weeks before or within 4 to 8 weeks after completion of …
																											Flexibility (adherence)	3	"There was little crossover from the planned surgery group to the surveillance group; only 8 patients in the planned-surgery group (3%) underwent PET-CT after chemoradiotherapy. Of the 282 patients in the planned-surgery group, 61 (22%) did not undergo neck dissection: 8 of the 77 (10%) who had been scheduled to undergo neck dissection before chemoradiotherapy and 53 of the 205 (26%) who had been…
																											Follow-up	1	"Patient follow-up was monthly for the first year up to the 12th month after randomisation, and 2-monthly for the second year up to the 24th month after randomisation. It was recommended, but not mandatory, that patients should have chest radiography annually. At each follow-up visit, the patient received a full clinical examination with palpation of the neck and visualisation of primary site whe…
																											Primary outcome	5	"Primary outcomes were overall survival (OS) and cost-effectiveness [incremental cost per incremental quality-adjusted life-year (QALY)]." "The clinical primary end point of overall survival was measured from randomization to the date of death from any cause." "A 100% check on the details in death reports was applied."
																											Primary analysis	5	"Two patients in the surveillance arm were subsequently found to be ineligible: one patient’s disease was found to be T1N1 and another patient had metastatic disease at the time of randomisation. Follow-up data were collected and the patients are included in analyses." "An intention-to-treat analysis was performed by Cox’s proportional hazards model." "The analysis was performed on an intention-t…
Murtola et al. (ESTO-1)	prostate	phase 2	double-blind	randomised	2	160	atorvastatin followed by radical prostatectomy	pharmacological surgical	placebo followed by radical prostatectomy	placebo followed by active (standard of care)	intraprostatic expression of tumor proliferation marker Ki-67 change in serum prostate-specific antigen (PSA) intraprostatic inflammation score number of apoptotic cells in prostatic tissue	side effects serum levels of kidney and liver function markers serum and prostatic tissue steroidomic and lipidomic profiles genotypes of cholesterol- and statin-metabolizing enzymes erection function atorvastatin level in prostatic tissue	monocentric	national	Finland	Tampere University Hospital	non-commercial/academic	2012	2017	5	European Urology	20.096	2018	10.1016/j.eururo.2018.06.037 10.1016/j.ebiom.2021.103432 10.1016/j.jsxm.2019.07.001 10.1038/s41598-020-68868-5 10.3390/cancers13143537	NCT01821404	Yes	Eligibility	2	"Inclusion criteria -Histologically confirmed, previously untreated adenocarcinoma of the prostate -Radical prostatectomy as the first-line treatment -Signing of informed consent" "Exclusion criteria -Previous oncological treatment (chemo- or radiotherapy) for any malignancy, including prostate cancer -Previous usage of any statin, finasteride, or dutasteride within a year -Clinically significant…	21	45	9	2.33333
																											Recruitment	5	"Statin naïve men, scheduled for radical prostatectomy due to localised PCa, were randomised 1:1 to use daily 80 mg of atorvastatin or placebo before the surgery for a median of 28 days." "The participants were recruited at urology outpatient clinic of the Pirkanmaa Hospital District, Tampere, Finland between 2012 and 2016." "The study population included men (n = 103, aged 49–75 years, median 65…
																											Setting	1	"We recruited 160 men with histologically confirmed PCa and scheduled for robot-assisted laparoscopic radical prostatectomy at the Tampere University Hospital, Tampere, Finland." "Participants were recruited and treated at the Pirkanmaa Hospital District, Tampere, Finland." "The participants were recruited at urology outpatient clinic of the Pirkanmaa Hospital District, Tampere, Finland between 2…
																											Organisation	1	"Blinding was maintained throughout the trial." "Serum PSA was measured at recruitment and again before the surgery. After prostatectomy and routine diagnostics, the study pathologist (T.T), blinded to the treatment allocation, chose one to two paraffin blocks containing the index lesion from each prostatectomy specimen. The blocks were sliced, and Ki-67 labeling index was immunohistochemically d…
																											Flexibility (delivery)	1	"Exclusion criteria -Ongoing use of drugs interacting with statins: St John’s wort, HIV protease inhibitors, cyclosporin, macrolide antibiotics, fucidic acid, phenytoin, carbamazepine, dronedarone, or oral antifungal medication" "Ethics committee of the Pirkanmaa Hospital District approved the study protocol, but required that trial participation must not delay surgery (decision number ETL R03230…
																											Flexibility (adherence)	2	"In total, 158 men completed the follow-up, with 96% compliance." "All participants received 100 capsules of the study drug at recruitment. Leftover capsules were counted at the time of surgery. Compliance was calculated as the proportion of capsules used from the expected amount given the number of days since recruitment." "One man from the control arm dropped out due to change in treatment plan…
																											Follow-up	4	"Altogether 118 men with prostate cancer and scheduled for radical prostatectomy were asked to fill out the 5-item version of the International Index of Erectile Function (IIEF-5) questionnaire before surgery and at 3, 6, 9, and 12 months after surgery." "Overall, 85% filled out the IIEF-5 questionnaire before their operation and 85%, 81%, 78%, and 78% completed it at 3, 6, 9, and 12 months follo…
																											Primary outcome	1	"Primary endpoints were intraprostatic expression of tumor proliferation marker Ki-67 and serum prostatespecific antigen (PSA) change" "The primary endpoint is the effect of atorvastatin use on cell proliferation of the removed prostate cancer tissue, the amount of apoptosis, the amount of inflammatory tissue, and the expression of genes and proteins." "After recruitment had been finished, study …
																											Primary analysis	4	"All analyses are intention to treat unless otherwise stated." "In the per-protocol analysis, atorvastatin lowered intraprostatic inflammation among high-grade cases." "4 men discontinued study drug due to side-effects but included in the intention-to-treat analysis" "2 men did not complete the study - 1 due to treatment plan changed from prostatectomy to external beam radiation therapy - 1 for w…
Wenz et al. (TARGIT-E)	breast	N/A	N/A (single-arm)	N/A (single-arm)	1	474	single dose of intraoperative radiotherapy (IORT) during breast conserving surgery, followed by whole breast radiotherapy (WBRT) if risk factors are present	radiotherapeutic surgical	N/A (single-arm)	N/A (single-arm)	local relapse rate	overall survival cancer-specific survival incidence of ipsi- and contralateral breast recurrence cosmetic outcome quality of life toxicity	multicentric	international	Germany Unknown	Universitätsmedizin Mannheim	commercial	2011	2019	8	Journal of Clinical Oncology [abstract]	44.544	2019	10.1200/JCO.2019.37.15_suppl.563 10.1186/1471-2407-12-171 10.1016/j.ijrobp.2016.06.616 10.1016/j.ijrobp.2017.06.721 10.1016/S0960-9776(11)70200-4	NCT01299987	Yes	Eligibility	3	"Inclusion Criteria: -cT1c cN0 cM0 -≥ 70 years old -invasive-ductal histology -compliance -informed consent" "Exclusion Criteria: -extensive intraductal component (EIC) -multifocality /-centricity -lymph vessel invasion (L1) -clinical signs of distant metastases or clinically suspicious lymph nodes -other histology -< 70 years old -missing informed consent or non-compliance -bilateral breast canc…	18	45	9	2
																											Recruitment	3	"Pre-pathology stratum Patients will enter the trial after careful clinical examination according to the inclusion criteria. Patients who are planned to have IORT at the time of primary surgery will be addressed in this stratum after giving consent prior to the planned surgery." "Post-pathology stratum Patients will be recruited for entry to the trial only once the pathological characteristics of…
																											Setting	3	"This prospective, multicentric single arm phase II study is based on the protocol of the international TARGIT-A study." "Only centers with access to the Intrabeam system (Carl Zeiss) can recruit patients into the trial." "Five hundred thirty-eight patients from 28 international centers were recruited between February 2011 and September 2014."
																											Organisation	1	"It is a pragmatic trial in which each participating centre has the option to modify entry criteria and criteria for WBRT according to this core protocol after consultation with the steering committee and local ethics committee (e.g. size, free margins). Only centers with access to the Intrabeam system (Carl Zeiss) can recruit patients into the trial." "Post-pathology stratum Patients will be rec…
																											Flexibility (delivery)	2	"The TARGIT-E study should confirm the efficacy of a single dose of intraoperative radiotherapy (IORT) in a well selected group of elderly patients with small breast cancer and absence of risk factors. Patients will receive IORT (20 Gy with Intrabeam system/Carl Zeiss) during breast conserving surgery. In presence of risk factors postoperative WBRT will be added to complete the radiotherapeutic t…
																											Flexibility (adherence)	1	"Exclusion criteria: -missing informed consent or non-compliance" "The treatment should be stopped, according to the following criteria: – Withdrawal of informed consent – Lack of compliance – Other required discontinuation of treatment due to insufficient skin-surface distance (< 5 mm) or unfavorable geometry will be decided by the physician. – The reasons for each withdrawal must be documented."
																											Follow-up	1	"follow-up: 10 years" "Follow-up visits will be scheduled after 6 weeks, 4.5 months, 6 months and annually after radiotherapy. Photographic documentation and assessment of quality of life will be performed at follow-up visits as well as documentation of general condition, weight, new symptoms according to CTC and LENT SOMA score. Furthermore mammography and ultrasound of the breast will be perfor…
																											Primary outcome	2	"The primary objective is the rate of local relapse (within 2 cm around the tumor bed)." "The primary outcome was local relapse." "Primary endpoint of this study is the rate of local in-breast recurrences."
																											Primary analysis	2	"The current analysis is based on 447 patients (median age 74yrs) excluding patients with screening failure, drop-out or loss to follow-up." "Sixty-three patients were excluded from the analysis because of screening failure, drop-out or loss to follow-up."
Kocher et al. (STARPAC)	pancreatic	phase 1	open-label (part 1) N/A (part 2)	non-randomised (part 1) N/A (part 2)	5 (part 1) 1 (part 2)	27	all-trans retinoic acid (ATRA) in combination with gemcitabine and nab-paclitaxel at a specific dose level	pharmacological	all-trans retinoic acid (ATRA) in combination with gemcitabine and nab-paclitaxel at different dose levels (part 1) N/A (part 2)	active (part 1) N/A (part 2)	occurrence of dose limiting toxicities (part 1) optimum biological dose (part 2)	pharmacokinetic parameters change in serum vitamin A levels safety outcomes objective response rate progression-free survival overall survival	multicentric	national	United Kingdom	Barts & The London NHS Trust	commercial	2016	2019	3	Nature Communications	14.919	2020	10.1038/s41467-020-18636-w 10.1186/s12885-019-5801-3	NCT03307148	Yes	Eligibility	1	"STARPAC was an open-label, multicenter, phase Ib study of ATRA administered with gemcitabine and nab-paclitaxel in patients with locally advanced or metastatic pancreatic cancer, who had not received prior systemic therapy for their disease. Additional eligibility criteria included World Health Organization (WHO) performance status 0 or 1, life expectancy ≥12 weeks, and adequate hematologic and …	18	40	8	2.25
																											Recruitment	4	"Patients will be identified in multi-disciplinary team meetings or in out-patient clinics, usually by their clinical care team." "Diagnostic data obtained as part of the patient’s standard care can be used to determine eligibility provided they fall within the protocol defined timelines."
																											Setting	3	"STARPAC was an open-label, multicenter, phase Ib study of ATRA administered with gemcitabine and nab-paclitaxel in patients with locally advanced or metastatic pancreatic cancer, who had not received prior systemic therapy for their disease." "We thank the trial coordinators at the Barts Centre for Experimental Cancer Medicine for help in the setting up and conduct of the STARPAC trial as well a…
																											Organisation	1	"The STARPAC design uses rule-based design until the first patient has a dose limiting toxicity (DLT) and then switches to a modified CRM, with rules to handle patient recruitment during follow-up of earlier patients." "We implemented a two-stage dose selection in order to balance prevention of excessive toxicity with the objective of maintaining rapid dose escalation when justified as described …
																											Flexibility (delivery)	1	"Therefore, five dose levels were considered, to ensure that no patients are treated at sup-optimal cytotoxic chemotherapy level. Lowest combination of cytotoxic chemotherapy was chosen at 80% because that was median dosing intensity in phase III clinical trial. Hence we have designed the STARPAC trial with five dose levels, D1-D5, of Gemcitabine, Nab-Paclitaxel and ATRA identifies the MTD (maxim…
																											Flexibility (adherence)	2	"Inclusion criteria: 10. Able to follow protocol requirements as assessed by the Principal Investigator." "Exclusion criteria: 18. Patient is unwilling or unable to comply with study procedures, as assessed by the Principal Investigator." "If treatment with Gemcitabine/nab-Paclitaxel is stopped prior to the patient completing 6 cycles of treatment with ATRA, the patient may continue on treatment …
																											Follow-up	5	"Once all patients have completed 28 days of followup, the MTD is selected as that with a posterior probability of a DLT that is closest to the TTL." "Follow Up On completion of study treatment patients will attend a safety visit 30 days (±7days) after the last dose of Gemcitabine/nab-paclitaxel. Patients will subsequently enter a Survival Follow-up Period. During this time data will be collected…
																											Primary outcome	1	"Thus, the primary outcome of maximum tolerated dose (MTD) and RP2D was DL5."
																											Primary analysis	N/A	"A total of 32 patients were screened to enroll 28 of whom 27 received any treatment from February 2016 to February 2018. Final data collection cut-off for clinical parameters was 1 April 2019." "Figure 1. Number of patients at all dose levels (DL) in dose escalation, part 1 (using the STARPAC adaptive trial design) for maximum tolerated dose (MTD) estimation, showing dose-limiting toxicity (DLT)…
Kawaguchi et al. (DELTA)	lung	phase 3	open-label	randomised	2	301	erlotinib	pharmacological	docetaxel	active (standard of care)	progression-free survival	overall survival response rate safety	multicentric	national	Japan	National Hospital Organization	non-commercial/academic	2009	2013	4	Journal of Clinical Oncology	44.544	2014	10.1200/JCO.2013.52.4694 10.1200/jco.2013.31.15_suppl.8006 10.1200/jco.2014.32.15_suppl.e19003	UMIN000002314	Yes	Eligibility	2	"Patients age 20 years or older were eligible if they met the following criteria: pathologically or histologically proven NSCLC with stage IIIB or IV disease (International Union Against Cancer, version 6); previous treatment with one or two chemotherapy regimens, including at least one platinum agent; evaluable or measurable disease by computed tomography (CT) or magnetic resonance imaging; and …	24	35	7	3.42857	Separately published abstract describes trial as pragmatic.
																											Recruitment	/	/
																											Setting	5	"The Docetaxel and Erlotinib Lung Cancer Trial (DELTA) is a multicenter, open-label, phase III study from Japan." "From August 2009 to July 2012, 301 patients were enrolled from 41 institutions belonging to the National Hospital Organization." "15.4 Participating institutions National Hospitals and National Medical Centers belonging to National Hospital Organization"
																											Organisation	2	"Adverse events were monitored and graded according to the Common Terminology Criteria for Adverse Events (version 3.0)." "Tumors assessments were performed via CT, spiral CT, or magnetic resonance imaging, and the same methods of measurement were used throughout the study for each patient." "Tumor response according to RECIST was assessed at baseline, every month for the first 4 months, and ever…
																											Flexibility (delivery)	2	"From August 2009 to July 2012, 150 and 151 patients were randomly assigned to erlotinib (150 mg daily) and docetaxel (60 mg/m2 every 3 weeks), respectively." "Erlotinib (150 mg per day) was administered orally. Docetaxel was administered every 3 weeks as a 1-hour intravenous infusion of 60mg/m2 (ie, the approved dose in Japan)." "Patients received the study treatment until disease progression or…
																											Flexibility (adherence)	/	/
																											Follow-up	5	"At data cutoff (January 17, 2013) with median follow-up of 8.9 months, 141 patients (94.0%) in the erlotinib group and 138 patients (91.4%) in the docetaxel group experienced disease progression or death." "The follow-up period was made into one year from the registration of final case." "8.3 Observation, test, and end points during the follow-up period. - The follow-up period shall be the perio…
																											Primary outcome	3	"The primary end point was progression-free survival (PFS)." "Investigator assessment of best overall tumor response was used for the analysis." "The primary end point of PFS was assessed by the individual investigator at each institution."
																											Primary analysis	5	"Efficacy analyses were completed for the intent-to-treat population."
Pavone et al. (ATHENA)	skin	phase 2	open-label	randomised	2	68	photodynamic therapy followed by a topical product based on 0.8% piroxicam and 50+ solar filters	pharmacological other (phototherapy)	photodynamic therapy followed by standard sunscreens	active (standard of care)	evolution of the number of AK lesions	IGA score percentage of subjects with an IGA score of 4/3 local tolerability	multicentric	national	Italy	Cantabria Labs Difa Cooper	commercial	2016	2018	2	Current Medical Research and Opinion	2.58	2019	10.1080/03007995.2018.1544887	ISRCTN16168548	No	Eligibility	4	"To maximize applicability to primary care the trial was designed to be pragmatic, with eligibility criteria facilitating the enrollment of subjects." "Eligible subjects were men or women, aged 18 years or more with at least six clinically typical, visible AK lesions on the scalp or face. Non-eligible criteria were history of skin conditions other than AK (i.e. eczema, psoriasis, or xeroderma pig…	22	30	6	3.66667
																											Recruitment	/	/
																											Setting	4	"The ATHENA study: a two-center, randomized, prospective, assessor-blinded pragmatic trial" "To maximize applicability to primary care the trial was designed to be pragmatic, with eligibility criteria facilitating the enrollment of subjects." "Trial participating centre DermoLaser Office Verona" "Trial participating centre Erba-Rinaldi Hospital" "Trial setting GP practices"
																											Organisation	/	"AK lesion count and IGA score were evaluated by an investigator unaware of the treatment allocation."
																											Flexibility (delivery)	4	"The present study (ATHENA trial) evaluated the efficacy and tolerability of a topical product based on 0.8% piroxicam and 50þ solar filters (ACTX), applied twice a day as sequential therapy after C-PDT or DL-PDT on the evolution of AK lesions number compared to the use of very high photoprotection products commonly used in this clinical setting (SPF50+ or SPF100+ associated with photolyase)." "I…
																											Flexibility (adherence)	/	/
																											Follow-up	2	"Evaluation of the evolution of the number of AK lesions during the period of treatment/application of the study products after 2, 3, and 6 months after the last PDT session and the Investigator global clinical assessment score (IGA score; 4: marked improvement, 3: good, 2: moderate; 1 no improvement; 0: worsening) evaluated at month 6 in comparison with baseline. AK lesion count and IGA score we…
																											Primary outcome	3	"The primary endpoint of the trial was the evolution of AK mean number from baseline (last PDT session) and after treatment." "AK lesion count and IGA score were evaluated by an investigator unaware of the treatment allocation."
																											Primary analysis	5	"Between March 2017 and February 2018, 68 subjects were enrolled and randomized in the trial, 34 to piroxicam/sunscreen (ACTX group) and 34 to standard sunscreen protection (SS group). Table 1 summarizes subjects’ characteristics at baseline." "Figure 1. Evolution of AK lesion count at baseline (1) (before PDT) and after 2 (2), 3 (3), and 6 (4) months. At month 6 the difference between ACTX and S…
Bath-Hextall et al. (SINS)	skin	phase 3	open-label	randomised	2	501	imiquimod cream	pharmacological	surgical excision	active (standard of care)	proportion of participants with clinical evidence of success (absence of treatment failure or any signs of recurrence) at 3 years	proportion of participants with clinical evidence of success at 1, 2 and 5 years time to first recurrence proportion of participants with a lesion of excellent or good appearance at 6 months and at 3 years proportion of participants experiencing a moderate or more severe level of pain during treatment and in the 16 weeks following treatment cost-effectiveness adverse events treatment compliance	multicentric	national	United Kingdom	Queen's Medical Centre	commercial	2002	2010	8	The Lancet Oncology	41.316	2014	10.1016/S1470-2045(13)70530-8 10.1186/1745-6215-11-42 10.1016/j.jid.2016.10.019	NCT00066872 ISRCTN48755084	Yes	Eligibility	4	"Both nodular and superficial BCC are included in this trial because in real life clinicians are unlikely to make an a priori decision on what constitutes a nodular and superficial lesion, and even if they do, their clinical decision may be wrong (compared to histology, which is also somewhat arbitrary)." "Entry criteria are as broad and inclusive as possible in order to approximate the sort of p…	26	45	9	2.88889
																											Recruitment	2	"Participant selection At each of 12 (initially three) hospitals potentially suitable participants will be asked to speak to the research nurse, who explains the study, checks eligibility and deals with informed consent." "An unknown greater number saw a doctor in the clinic prior to this; potential participants were directed to the nurse who explained the study." "Three research nurses (one loca…
																											Setting	3	"The initial three centres are: Queens Medical Centre University Hospital (Nottingham; principal investigator [PI] Dr William Perkins, dedicated research nurse [RN] Jo Llewellyn), Solihull Hospital (PI Dr Irshad Zaki, RN Beryl Cunningham), and Chesterfield Royal Hospital (PI Dr Graham Colver, RN initially Gloria Kemeny, then Sam Annasamy). Recruitment was extended to King's Mill Hospital initiall…
																											Organisation	2	"At each of 12 (initially three) hospitals potentially suitable participants will be asked to speak to the research nurse, who explains the study, checks eligibility and deals with informed consent." "The proportion of participants with clinical evidence of "success" (defined as absence of treatment failure or any signs of local recurrence) at 3 years as judged by a consultant dermatologist, as w…
																											Flexibility (delivery)	2	"Treatment in the imiquimod group is for 6 weeks for superficial basal cell carcinoma and 12 weeks for nodular basal cell carcinoma." "Trial interventions 1. Imiquimod 5% cream once daily for 6 (superficial - clinically diagnosed) or 12 (nodular) weeks total, or 2. Surgical excision with a 4 mm margin (accepted standard at trial set-up). The surgical group will be operated on as soon as local con…
																											Flexibility (adherence)	2	"Treatment adherence In the imiquimod group local reactions and the long duration of daily treatment are factors which could compromise compliance. The application of the cream will be explained. Cards for monitoring daily pain will be given to participants in both groups, and returned every six weeks. A telephone help-line will be available for answering day to day problems. Participants will be…
																											Follow-up	3	"Both treatment groups are followed up in clinic for 3 years." "Long-term follow-up is needed to catch late recurrences of slower-growing tumours. There is a real danger that lesions that appear clear in the short term e.g. at 1 year, will recur in the long term. It is also unclear whether the short-term histological clearance reported in the Phase II studies can be translated into a durable clin…
																											Primary outcome	4	"Primary outcome variable: the proportion of participants with clinical evidence of success (no recurrence) at 3 years." "Primary The proportion of participants with clinical evidence of "success" (defined as absence of treatment failure or any signs of local recurrence) at 3 years as judged by a consultant dermatologist, as would occur in routine clinical practice." "We will determine whether th…
																											Primary analysis	4	"Participants allocated cream, that subsequently require surgery for poor response or recurrence will be counted as treatment failures, if histology is proven to be positive." "The primary efficacy analysis will be performed using both a Full Analysis Set and the Per Protocol Set of participants." "Analysis was by a modified intention-to-treat population and per protocol." "We did a modified inte…
Raoufinejad et al.	hematological	phase 2/3	double-blind	randomised	2	80	calcitriol	pharmacological	placebo	placebo	time to recovery of absolute neutrophil count time to recovery of absolute lymphocyte count time to recovery of platelet count	blood cell counts and recovery rates on days 15, 30, 180, and 365 length of hospitalization incidence and duration of oral mucositis incidence and duration of fever incidence and duration of severe neutropenia number of days receiving antibiotics number of days receiving G-CSF number of times receiving red blood cell transfusions number of times receiving platelet transfusions duration of total p…	monocentric	national	Iran	Tehran University of Medical Sciences	non-commercial/academic	2015	2018	3	DARU Journal of Pharmaceutical Sciences	3.117	2019	10.1007/s40199-019-00306-y	IRCT2015120816837N2 IRCT2016052727435N2	No	Eligibility	2	"Inclusion criteria: age between 16 and 65 years; cases of Hodgkin’s lymphoma, non-Hodgkin’s lymphoma, or multiple myelomas; candidates for autologous peripheral blood hematopoietic stem cell transplantation." "Exclusion criteria: baseline serum calcium >10.5mg/dL; baseline serum phosphorous >4.5mg/dL;history of renal stones in the past 5 years; baseline serum creatinine >1.3mg/dL; alkaline phosp…	18	35	7	2.57143
																											Recruitment	/	/
																											Setting	2	"This double-blind, placebo-controlled, one-centered, randomized clinical trial aims to assess the effects of oral calcitriol on the short-term and long-term hematologic and immunologic reconstitution after autologous peripheral blood hematopoietic stem cell transplantation." "Recruitment center: Hematopoietic Stem Cell Transplantation Wards 1,2,4 of Shariati Hospital." "A parallel, single-center…
																											Organisation	2	"Complete blood count and differential test will be performed daily to evaluate the counts of absolute neutrophils, platelets, absolute lymphocytes, absolute monocytes, and hemoglobin. Serum level of 1,25-(OH)2-D will be also measured on days +15 and +30 after the transplantation." "Absolute neutrophil count (ANC), absolute lymphocyte count (ALC), and platelet count (PC) were determined daily fro…
																											Flexibility (delivery)	1	"Oral calcitriol 0.25mcg or placebo pearls will be administered three times daily after the conditioning regimen up to day +30 after the transplantation." "Calcitriol 0.25 μg or placebo capsule was administered three times daily from transplantation to day 30." "Oral capsules of calcitriol 0.25 μg (Zahravi Pharmaceutical Co., Tehran, Iran) or placebo (Zahravi Pharmaceutical Co., Tehran, Iran) wer…
																											Flexibility (adherence)	/	"Discontinued intervention before day 30 due to non-compliance"
																											Follow-up	5	"White blood cell count (WBC), PC, and hemoglobin concentration (HC) of days 180 and 365 were extracted from clinic files." "Post-allocation: day +180, day +365: Long-term hematopoietic recovery (WBC, PC, HC) + RFS and OS" "Close-out 2-year follow-up: RFS and OS" "The median follow-up time of the survivors was 29.34 (3.34 to 36.46) months in the calcitriol and 29.05 (7.67 to 35.97) months in the …
																											Primary outcome	1	"Time to recovery of ANC, ALC, and PC were the primary outcomes. First of three consecutive days from the day of transplantation to reach the ANC ≥0.5 × 103/μl, ALC ≥0.5 × 103/μl, ALC ≥1.0 × 103/μl, and PC ≥20.0 × 103/μl (without platelet transfusion) were defined as the recovery days of the mentioned cells." "The study data were independently monitored. Participants, healthcare providers (pharma…
																											Primary analysis	5	"The analysis was planned based on an intention-to-treat approach."
Salehi et al. (RASHEC)	uterine	N/A	open-label	randomised	2	120	robot-assisted laparoscopic surgery (RALS)	surgical	laparotomy	active (standard of care)	number of harvested paraaortic lymph nodes above and below the inferior mesenteric artery	pelvic node count quality of life healthcare costs cancer recurrence length of hospital stay operation time estimated total blood loss intraoperative adverse events number of blood transfusions received number of intensive care unit admissions postoperative complications within 30 days number of readmissions within 30 days long-term serious adverse events number of readmissions on the long term i…	monocentric	national	Sweden	Karolinska Institutet	non-commercial/academic	2013	2017	4	European Journal of Cancer	9.162	2017	10.1016/j.ejca.2017.03.038 10.1080/0284186X.2018.1521987 10.1136/ijgc-2018-000019	NCT01847703	No	Eligibility	1	"Inclusion Criteria: -18-75 years of age -High risk endometrial cancer" "Exclusion Criteria -WHO performance>1 -Severe comorbidity, ASA>3 -Unable to understand information" "Women eligible for the study were aged between 18 and 75 years, had histologically confirmed endometrial cancer, presumed International Federation of Gynecology and Obstetrics (FIGO) stage I or II, pre-operative high-risk tum…	11	35	7	1.57143	Additional information extracted from thesis manuscript: https://openarchive.ki.se/xmlui/handle/10616/46537
																											Recruitment	/	"Randomisation was made after informed consent at the outpatient clinic [...]"
																											Setting	2	"The RASHEC study is a randomised single-institution trial performed at the Department of Obstetrics and Gynecology, Karolinska University Hospital, the only tertiary referral centre in Stockholm, Sweden." "Randomisation was made after informed consent at the outpatient clinic [...]" "The strengths of our study include the randomised study design and the centralisation of endometrial cancer surge…
																											Organisation	1	"Extracted lymphatic tissue from 3 stations (above inferior mesenteric artery, below inferior mesenteric artery, pelvic) is analysed by a pathologist and the number of nodes for each station recorded and compared between the two groups." "Cancer recurrences will be recorded up to 3 years after surgery and categorized according to anatomical site" "Lymphatic side-effects will be monitored by repea…
																											Flexibility (delivery)	2	"In women randomised to LT, a full midline laparotomy was performed with access to the paraaortic lymph nodes gained through the CattelleBraasch manoeuvre, mobilising the right colon and duodenum/pancreas. In women randomised to RALS, a double-side docking procedure was performed (daVinci Si system, Intuitive Surgical Inc, Sunnyvale, California, USA). The technique has been described previously. …
																											Flexibility (adherence)	N/A (surgical)	/
																											Follow-up	3	"Extracted lymphatic tissue from 3 stations (above inferior mesenteric artery, below inferior mesenteric artery, pelvic) is analysed by a pathologist and the number of nodes for each station recorded and compared between the two groups." "Cancer recurrences will be recorded up to 3 years after surgery and categorized according to anatomical site" "Lymphatic side-effects will be monitored by repea…
																											Primary outcome	1	"Primary Outcome Measures : Number of harvested lymph nodes [ Time Frame: 2 years ] Extracted lymphatic tissue from 3 stations (above inferior mesenteric artery, below inferior mesenteric artery, pelvic) is analysed by a pathologist and the number of nodes for each station recorded and compared between the two groups." "We designed a RCT to compare robot-assisted laparoscopic surgery to laparotom…
																											Primary analysis	1	"All analysis is based on the per protocol group where complete staging was performed, except for proportion of patients with lymph node metastasis where the intention to treat the group was analysed separately. Enrolled women were excluded from per protocol analysis in case of conversion from RALS to LT or if IRPALND was omitted per-operatively for any reason." "Hence 96 patients, evenly distrib…
Avril et al.	skin	N/A	open-label	randomised	2	360	radiotherapy	radiotherapeutic	surgery	active (most commonly used treatment)	rate of histologically confirmed persistent tumour or recurrence (failure rate) after 4 years of follow-up	cosmetic results treatment complications	monocentric	national	France	Institut Gustave Roussy	non-commercial/academic	1982	1996	14	British Journal of Cancer	7.64	1997	10.1038/bjc.1997.343 10.1097/00006534-200006000-00039	N/A	No	Eligibility	3	"The criterion for inclusion was the presence of a previously untreated BCC of the face, confirmed by biopsy, with the largest diameter below 4 cm. Further eligibility criteria included no contraindication to surgery and radiotherapy, and informed consent. Patients with BCC located on the scalp or the neck, patients who had total removal of BCC at biopsy, patients with five or more BCCs and patie…	21	35	7	3	Trial described as pragmatic in separately published article, which cannot be accessed: https://pubmed.ncbi.nlm.nih.gov/6395232/
																											Recruitment	/	/
																											Setting	1	"In 1982, a prospective, randomized trial was initiated at the Gustave Roussy Institute to compare surgery and radiotherapy in the treatment of primary BCC of the face." "A randomized trial was performed at the Gustave-Roussy Institute to compare basal cell carcinomas of the face treated either by surgery or by radiotherapy."
																											Organisation	3	"The secondary end point was the cosmetic results assessed by the patient, the dermatologist and three persons not involved in the trial." "In case of multiple primary BCCs, the largest tumour was assigned to the trial and the others were treated with the same technique." "Surgical treatment consisted in the resection of the whole tumour with a free margin of at least 2 mm from the visible border…
																											Flexibility (delivery)	4	"Of the 174 patients in the surgery group, 71% had local anaesthesia and 91% frozen section examination. Of the 173 patients in the radiotherapy group, 55% were treated with interstitial brachytherapy, 33% with contactherapy and 12% with conventional radiotherapy." "Surgical treatment consisted in the resection of the whole tumour with a free margin of at least 2 mm from the visible borders. Froz…
																											Flexibility (adherence)	/	"In each group, one patient refused the allocated treatment and was treated by the other method."
																											Follow-up	3	"The primary end point was the failure rate (persistent or recurrent disease) after 4 years of follow-up." "The main end point was the cure rate after 4 years of follow-up" "Follow-up consultations were planned at 3, 6 and 12 months after the end of treatment and thereafter yearly until the fourth year. Patients were examined by a dermatologist and photographs of the scar were taken at three stan…
																											Primary outcome	4	"The primary end point was the failure rate (persistent or recurrent disease) after 4 years of follow-up." "The main end point was the cure rate after 4 years of follow-up" "As BCC is not a life-threatening neoplasm, the main end point was the rate of histologically confirmed persistent tumour or recurrence after 4 years of follow-up (failure rate)."
																											Primary analysis	3	"Between February 1982 and November 1988, 360 patients were enrolled in the trial. Among them, 13 patients were not treated for the following reasons. In the surgery group, two decided to be treated elsewhere, three refused treatment and one had seborrhoeic keratosis. In the radiotherapy group, one patient decided to be treated elsewhere and six refused treatment.The results presented here thus c…
Dhondt et al. (TRACE)	liver	N/A	open-label	randomised	2	140	yttrium-90 radioembolization (90Y-RE)	radiotherapeutic other (embolotherapy)	transcatheter arterial chemoembolization with drug-eluting beads (TACE-DEB)	active (standard of care)	time to progression	time to local progression overall survival response rate adverse events quality of life cost-effectiveness treatment-related effects on total liver function	multicentric	international	Belgium The Netherlands	University Hospital Ghent	non-commercial/academic	2011	not yet completed	not yet completed	Journal of Vascular and Interventional Radiology [abstract]	3.464	2020	10.1016/j.jvir.2019.12.360 10.1186/1745-6215-13-144 10.1016/j.jvir.2011.12.496	NCT01381211	Yes	Eligibility	2	"Inclusion Criteria: -Written informed consent. -The diagnosis HCC is confirmed by typical appearance on imaging or cytohistological evaluation (liver biopsy). -Accurate staging: MRI of the liver CT-scan of the abdomen and thorax bone scintigraphy, only in case of clinical symptoms suggestive of skeletal metastases." "Exclusion Criteria: -Hypersensitivity to doxorubicin -Pregnancy or breastfeedin…	26	40	8	3.25
																											Recruitment	5	"Patients will be recruited after referral by their hepatologist or another treating physician."
																											Setting	4	"Locations: Belgium, University Hospital Ghent" "We designed a multicenter randomized clinical trial (RCT) which compares transarterial chemoembolization (TACE) with Yttrium-90 radioembolization (Y90-RE) for treatment of intermediate stage HCC." "This is a pragmatic, multicenter, randomized controlled trial."
																											Organisation	3	"Glass Yttrium-90 microspheres (TheraSphere®; MDS Nordion Inc.) will be used" "Transarterial chemoembolization is performed with drug eluting beads, polyvinyl alcohol-based microspheres (DC Beads, Biocompatibles) loaded with the chemotherapeutic agent doxorubicin." "Transcatheter arterial chemoembolization (TACE) is performed with drug eluting beads (DEB), polyvinyl alcohol-based microspheres loa…
																											Flexibility (delivery)	2	"Glass Yttrium-90 microspheres (TheraSphere®; MDS Nordion Inc.) will be used" "Transarterial chemoembolization is performed with drug eluting beads, polyvinyl alcohol-based microspheres (DC Beads, Biocompatibles) loaded with the chemotherapeutic agent doxorubicin." "Transcatheter arterial chemoembolization (TACE) is performed with drug eluting beads (DEB), polyvinyl alcohol-based microspheres loa…
																											Flexibility (adherence)	/	/
																											Follow-up	4	"Time to Progression (TTP). [Time Frame: Patients will be followed over a 2 years period.]" "Time to Local Progression (TLP). [Time Frame: Since start of treatment untill local tumor progression with a maximum of 2 years follow up.]" "Survival of patients dedicated to either treatment arm. [Time Frame: Patients are followed for up to 2 years]" "Quality of life [Time Frame: Before treatment and af…
																											Primary outcome	2	"Primary Outcome Measures : Time to Progression (TTP). [ Time Frame: Patients will be followed over a 2 years period. ] Tumor progression is defined according to the modified Response Evaluation Criteria in Solid Tumors (mRECIST) response evaluation criteria. The mRECIST evaluation criteria define progressive disease by the implication of target lesions response, non-target lesions response and t…
																											Primary analysis	4	" Analyses will be performed according to the intention to treat principle. In addition, per protocol analysis will be performed, including only those patients who completed the treatment protocol originally allocated."
Thirion et al. (ICORG 05-03)	unspecified solid neoplasms	N/A	open-label	randomised	2	117	radiotherapy to the area of spinal cord compression as a single fraction (total of 10 Gy)	radiotherapeutic	radiotherapy to the area of spinal cord compression as five daily fractions (total of 20 Gy)	active (standard of care)	change in mobility status	bladder function overall survival time to neurological deterioration toxicity quality of life pain control	multicentric	national	Ireland	Cancer Trials Ireland	non-commercial/academic	2006	2014	8	British Journal of Cancer	7.64	2020	10.1038/s41416-020-0768-z 10.1080/0284186X.2018.1433320 10.1016/j.ijrobp.2014.10.036 10.1016/S0167-8140(16)31530-4 10.1177/155989771431018	NCT00968643	No	Eligibility	4	"Criteria DISEASE CHARACTERISTICS: -Histologically confirmed malignancy, excluding the following: *Leukemia *Myeloma *Germ cell tumor *Primary tumor of the spine or vertebral column -Diagnosis of malignant spinal cord compression confirmed by MRI of the entire spine -Deemed inoperable or unsuitable for neurosurgical intervention at the time of initial assessment -No single bone metastasis with co…	26	35	7	3.71429
																											Recruitment	/	/
																											Setting	5	"Locations -Cork University Hospital, Cork, Ireland -Saint Luke's Radiation Oncology Network (SLRON); Dublin, Ireland -Galway University Hospital, Galway, Ireland -Whitfield Cancer Centre at Whitfield Clinic, Waterford, Ireland" "Patients not proceeding with surgical decompression in this multicentre non-inferiority, Phase 3 trial were randomised to 10 Gy/SF or 20 Gy/5Fx." "The trial was conducte…
																											Organisation	2	"Quality of life as assessed by the EORTC QLQ-C30 version 3 quality-of-life questionnaire [Time Frame: 5 weeks from date of randomisation] Toxicity: assessed at first follow-up, evaluated as per standard RTOG acute and long-term toxicity scale [Time Frame: 1 week after completion of therapy] Pain control: assessed using a Visual Analogue Scale [Time Frame: Until death] Overall survival: the survi…
																											Flexibility (delivery)	4	"Patients undergo radiotherapy to the area of spinal cord compression once daily for 5 days (total of 20 Gy)." "Patients undergo a single fraction of radiotherapy to the area of spinal cord compression (total of 10 Gy)." "The steroids, dose schedule and the EBRT technique (field arrangement, beam type and energy) were left to institutional practice and physician preferences. Regarding EBRT volume…
																											Flexibility (adherence)	/	/
																											Follow-up	1	"Identical follow-up schedules applied to both study groups. All patients were followed up until death. The initial assessment included history and physical examination, recording of symptoms (type, duration and graduation according to trial’s related scales), documentation of the underlying malignancy and previously received treatment (including radiotherapy) and completion of the Quality of lif…
																											Primary outcome	5	"Primary Outcome Measures : Mobility status: measured by the change in mobility status between baseline and 5 weeks, as measured by the in-house mobility scale [Time Frame: 5 weeks from date of randomisation]" "A change in mobility from baseline to 5 weeks for each patient, was evaluated by a Modified Tomita score: 1 = ‘Walk unaided’, 2 = ‘With walking aid’ and 3 = ‘Bed-bound’" "The primary outco…
																											Primary analysis	5	"One-hundred and twelve eligible patients were enrolled. Seventy-three patients aged 30-87 were evaluated for the primary analysis." "All available data from eligible patients were included in the analyses." "All analyses were performed according to the intention-to-treat principle." "Consequently, 73 patients were evaluable for the primary-efficacy analysis. One of the 73 (control arm) did not h…
Vaidya et al. [1] (TARGIT-A)	breast	N/A	open-label	randomised	2	3451	breast conserving surgery with targeted intra-operative radiotherapy (stratum A) breast conserving surgery with targeted post-operative radiotherapy (stratum B)	radiotherapeutic surgical	breast conserving surgery with post-operative external beam radiotherapy to the whole breast	active (standard of care)	incidence of local recurrence in the conserved breast local recurrence-free survival	site of relapse within the breast invasive local recurrence-free survival mastectomy-free survival distant disease-free survival breast cancer mortality non-breast cancer mortality overall survival local toxicity/morbidity cosmetic outcome patient satisfaction quality of life cost-effectiveness	multicentric	international	United Kingdom Germany Australia Italy United States Denmark Poland Canada Switzerland Norway France	University College London	commercial	2000	2012	12	The Lancet	79.321	2014	10.1016/ S0140-6736(13)61950-9 10.1136/bmj.m2836 10.1016/S0140- 6736(10)60837-9 10.3310/hta20730 10.1001/jamaoncol.2020.0249 10.1038/s41416-021-01440-8 10.1016/j.ijrobp.2016.04.024 10.1186/s13014-018-0998-x	NCT00983684 ISRCTN34086741	Yes	Eligibility	3	"It is a pragmatic trial in which each participating centre has the option to define more restrictive entry criteria than in the core protocol." "Inclusion criteria -Age 45 years or older -Operable invasive breast cancer (T1 and small T2, N0-1, M0) confirmed by cytological or histological examination -Suitable for breast conserving surgery -Previously diagnosed and treated contralateral breast ca…	24	35	7	3.42857	Protocol available at: https://njl-admin.nihr.ac.uk/document/ download/2006598
																											Recruitment	/	"Patients selected for breast-conserving surgery who are considered to have a low risk of local recurrence are eligible for the trial once they have received information and given their consent." "Stratum 1 - Pre Pathology Entry Those patients who are planned to have IORT at the time of primary surgery will be randomised in this stratum after giving consent but prior to the planned surgery." "Str…
																											Setting	3	"Only centres with access to the Intrabeam® (Carl Zeiss) enter patients into the trial." "In this prospective, randomised, non-inferiority trial, women aged 45 years or older with invasive ductal breast carcinoma undergoing breast-conserving surgery were enrolled from 28 centres in nine countries." "TARGIT-A was a pragmatic, prospective, international, multicentre, randomised, phase 3 trial that …
																											Organisation	2	"Before centres were allowed to participate, the team was trained and audited by a member of the ISC." "Only centres with access to the Intrabeam® (Carl Zeiss) enter patients into the trial." "Postpathology entry: […] If allocated to TARGIT the wound was opened, the applicator inserted, and TARGIT given as a second surgical procedure." "Requests for randomisation were via telephone or fax to the …
																											Flexibility (delivery)	4	"They may receive any other adjuvant treatments as deemed necessary, except for neoadjuvant therapy." "Experimental: Intra-operative radiotherapy A single fraction of radiotherapy given intra-operatively and targeted to the tissues at the highest risk of local recurrence. Device: Intrabeam A dose of 20 Gy at the surface of the applicator or 6 Gy at 1cm (in water) is prescribed by the radiation on…
																											Flexibility (adherence)	/	"Crossovers: 65/1140 (5.7%) allocated TARGIT-IORT received EBRT, and 22/1158 (1.9%) allocated EBRT received TARGIT-IORT." "Prepathology: protocol deviations: 67/1140 (5.9%) patients allocated to TARGIT received EBRT and 10/1158 (0.9%) patients allocated to EBRT received TARGIT." "Postpathology: protocol deviations: 11/581 (1.9%) patients allocated to TARGIT received EBRT and 2/572 (0.3%) patients…
																											Follow-up	4	"All patients gave written informed consent and needed to be available for regular follow-up for at least 10 years. Follow-up clinical examination was at least six monthly for the first five years and annually thereafter, including a mammogram once a year." "The protocol requires that patients be followed at six monthly intervals for five years and then annually." "Primary Outcome Measures : Loca…
																											Primary outcome	3	"Primary Outcome Measures : Local relapse within the treated breast. [Time Frame: 3, 6, 12, 18, 24, 30, 36, 42, 48, 54, 60, 72, 84, 96, 108, 120 months]" "The primary outcome was local recurrence in the conserved breast." "The primary outcome of the trial was pathologically confirmed local recurrence in the conserved breast." "MF was involved with primary diagnosis and subsequent assessment of th…
																											Primary analysis	5	"All analyses were by intention to treat according to the randomisation arm." "All randomised patients were included in the intention-to-treat analysis." "All randomised patients were included in the intention-to-treat analysis, which compared the targeted intraoperative radiotherapy group with the external beam radiotherapy group, for effi cacy and safety of the strategy."
Vaidya et al. [2] (TARGIT-B)	breast	N/A	open-label	randomised	2	1796	breast conserving surgery with targeted intra-operative radiotherapy followed by post-operative external beam radiotherapy to the whole breast	radiotherapeutic surgical	breast conserving surgery with post-operative external beam radiotherapy to the whole breast and a boost to the tumour bed	active (standard of care)	incidence of local recurrence in the ipsilateral breast	relapse-free survival site of relapse within the breast breast cancer mortality non-breast cancer mortality overall survival local toxicity/morbidity cosmetic outcome patient satisfaction quality of life cost-effectiveness	multicentric	international	United Kingdom Germany Australia Italy United States Denmark Poland Canada Switzerland Norway France	University College London	commercial	2013	not yet completed	not yet completed	N/A	N/A	N/A	N/A	NCT01792726 ISRCTN43138042	Yes	Eligibility	4	"TARGET POPULATION: Breast cancer patients suitable for breast conserving surgery, but with a high risk of local recurrence. Details of inclusion and exclusion are given in part 2. Briefly the patients should be either younger than 45 or if older, need to have certain pathological features that confer a high risk of local recurrence of breast cancer." "It is a pragmatic trial in which each partic…	31	45	9	3.44444	No publication available; trial identified through Vaidya et al. [1] Protocol available at: https://njl-admin.nihr.ac.uk/document/download/2037172
																											Recruitment	5	"Suitable patients will be identified by members of the hospital clinical team (e.g. during the multidisciplinary meeting) and approached during a clinic visit. No additional tests are required to assess trial suitability. Participants will not be paid for their involvement. The Patient Information Leaflet (see Appendix B1) will be given to the patient during the recruitment process. Written info…
																											Setting	3	"SETTING: Specialist breast units in UK, USA, Canada, Australia and Europe; 31 centres currently recruiting in the TARGIT-A trial and several are ready to join." "Only centres with access to the Intrabeam® (Carl Zeiss) are eligible to enter patients into the trial." "The trial will accrue from the centres already participating in the TARGIT-A trial, although many more centres are keen to particip…
																											Organisation	2	"MEASUREMENT OF COST AND OUTCOME: Patient assessments will be clinical examination (6 monthly x 3 years then yearly x 10 years) and mammography (yearly). with ulstrasound (if needed)." "Only centres with access to the Intrabeam® (Carl Zeiss) are eligible to enter patients into the trial." "This proposal to fund the work at this co-ordinating centre as the participating centres are self-financing …
																											Flexibility (delivery)	3	"HEALTH TECHNOLOGIES BEING ASSESSED. The TARGIT Technique: The Intrabeam® (Carl Zeiss, FDA approved and CE marked) is a miniature electron beam-driven source which provides a point source of low energy X-rays (50kV maximum) at the tip of a 3.2mm diameter tube. The radiation source is inserted into the tumour bed immediately after excision of the tumour and switched on for 20-35 minutes to provide…
																											Flexibility (adherence)	2	"Patient Compliance: Compliance is likely to be high because the treatment is given during surgery." "Subject compliance Compliance to randomised treatment will be assessed by monitoring the completion of appropriate forms, e.g. the intra-operative radiotherapy form and the external beam radiotherapy form." "The TSC and in particular the DMC will monitor compliance and withdrawal data to determin…
																											Follow-up	4	"Primary Outcome Measures : - Local tumour control (defined as no recurrent tumour in the ipsilateral breast). [Time Frame: Five year median follow-up] To evaluate whether a tumour bed boost in the form of a single fraction of radiotherapy given intra-operatively and targeted to the tissues at the highest risk of local recurrence is superior (in terms of local tumour control) to standard post-ope…
																											Primary outcome	3	"Primary Outcome Measures : Local tumour control (defined as no recurrent tumour in the ipsilateral breast). [ Time Frame: Five year median follow-up ] To evaluate whether a tumour bed boost in the form of a single fraction of radiotherapy given intra-operatively and targeted to the tissues at the highest risk of local recurrence is superior (in terms of local tumour control) to standard post-ope…
																											Primary analysis	5	"The study will be analysed under an ‘intention to treat policy’ (ITT) with stratified analyses performed." "The statistical analysis of the primary and secondary endpoints will be performed on an intention-to-treat basis, which will provide an unbiased assessment of the efficacy of the intervention." "All comparison will be done on an “intent to treat” basis where all randomised patients will be…
Pielkenrood et al. (VERTICAL)	unspecified solid neoplasms	N/A	open-label	randomised	2	110	stereotactic body radiotherapy	radiotherapeutic	external beam radiotherapy	active (standard of care)	proportion of patients reporting a pain response at three months after treatment	local tumor control toxicity occurrence or progression of vertebral compression fractures proportion of patients reporting a pain response at least once up to three months after treatment duration of pain relief rapidity of pain relief mean pain scores progression-free survival overall survival quality of life	monocentric	national	The Netherlands	UMC Utrecht	non-commercial/academic	2015	2019	4	International Journal of Radiation Oncology, Biology, Physics	7.038	2020	10.1016/j.ijrobp.2020.11.060 10.1186/s12885-016-2947-0 10.1016/j.ijrobp.2021.12.163	NCT02364115	Yes	Eligibility	3	"Inclusion Criteria: -Radiographic evidence of bone metastases -For spinal lesions; per lesion no more than 3 consecutive spine segments involved with one unaffected vertebral body above and below -No more than 2 painful lesions needing treatment -Histologic proof of malignancy -No compression of spinal cord -No or mild neurological signs (i.e. radiculopathy, dermatomal sensory change, and muscle…	32	45	9	3.55556	followed the pragmatic Trials within Cohorts (TwiCs) design
																											Recruitment	5	"This study follows the ‘cohort multiple Randomized Controlled Trial’ design. The VERTICAL study is conducted within the PRESENT cohort. In PRESENT, all patients with bone metastases referred for radiation therapy are enrolled." "All patients with bone metastases referred to the departments or radiation oncology or orthopedic surgery of the University Medical Center Utrecht are asked to participa…
																											Setting	2	"Randomized controlled trial, the VERTICAL study, nested within the PRESENT cohort." "This study follows the ‘cohort multiple Randomized Controlled Trial’ design. The VERTICAL study is conducted within the PRESENT cohort. In PRESENT, all patients with bone metastases referred for radiation therapy are enrolled." "All patients with bone metastases referred to the departments or radiation oncology …
																											Organisation	1	"The radiation oncologist will offer the experimental intervention (i.e. SBRT) to the randomly selected patients. If they accept the treatment offer, they will sign informed consent for participation in the VERTICAL study. Patients who refuse the SBRT will receive care as usual (i.e. standard radiotherapy). According to the cmRCT design, patients in the sub cohort who are not randomly selected wi…
																											Flexibility (delivery)	4	"Patients will undergo MRI-based, cone beam CT-guided SBRT and will receive a single dose of 18 Gray (Gy) on the visible metastasis, and 8 Gy on the bony compartment containing the metastasis (e.g. the affected vertebra or pedicle)." "Conventional Radiotherapy Delivery of a single fraction of 8 Gy using virtual simulation" "Non-selected patients (n = 55) receive standard radiotherapy, and are not…
																											Flexibility (adherence)	4	"Cross-over from control arm to the SBRT treatment arm is extremely unlikely, since only patients who are randomly selected to receive SBRT are informed about the treatment." "In the intervention arm, 12 patients (27%) declined SBRT, and 7 patients (16%) were unable to complete the SBRT treatment." "We also assumed 100% compliance in the control arm because control patients were not informed of t…
																											Follow-up	4	"Primary Outcome Measures : -Complete or partial pain response after radiation, defined according to the International Bone Metastases Consensus Endpoints for Clinical Trials. [Time Frame: 3 months] Secondary Outcome Measures : -Health-Related Quality of Life [Time Frame: at 2, 4, 6, 8 weeks, 3 and 6 months, then every 6 months] -Progression free survival [Time Frame: up to 3 years] -Overall surv…
																											Primary outcome	5	"The primary endpoint is pain control at three months after radiotherapy." "The primary endpoint of this study is complete or partial pain response after SBRT or EBRT after three months. Complete and partial response, but also possible pain progression or indeterminate response, will be defined according to the International Bone Metastases Consensus Endpoints for Clinical Trials." "Primary endpo…
																											Primary analysis	4	"Data will be analyzed by intention to treat" "Data will be analyzed according to the intention to treat principle" "Data were analyzed intention to treat (ITT) and per protocol (PP)." "Patients in the intervention arm who preferred to undergo cRT when SBRT was offered, and those who did not want to undergo any treatment at all, were included in the ITT analysis. We also conducted a per protocol …
Yang et al.	colorectal	phase 2	N/A (single-arm)	N/A (single-arm)	1	26	5-fluorouracil and leucovorin	pharmacological	N/A (single-arm)	N/A (single-arm)	response rate	time to progression duration of response progression-free survival overall survival toxicity	monocentric	national	Taiwan	Chang Gung Memorial Hospital	non-commercial/academic	1998	2000	2	Japanse Journal of Clinical Oncology	3.019	2001	10.1093/jjco/hye131	N/A	No	Eligibility	2	"Patients were required to suffer from an unresectable metastasis or local recurrence of an adenocarcinoma of the colon or rectum. The eligibility criteria required histologically proven colorectal adenocarcinoma, a two-dimensional measurable disease, an Eastern Cooperative Oncology Group (ECOG) performance status ranging from 0 to 2, a white blood cell count ≥3500/µl, a platelet count ≥100 000/µ…	18	35	7	2.57143
																											Recruitment	/	/
																											Setting	2	"All treatments were administered in the outpatient oncology clinics via portable infusion pumps and through the subcutaneous port." Single-centre trial
																											Organisation	4	"The plasma 5-FU level, however, cannot be monitored in most hospitals, so we initiated a pragmatic clinical trial with this weekly 8-h 5-FU CI regimen and adjusted the drug’s dose according to the detected toxicity." "Since it is frequently the case that plasma 5-FU levels cannot be monitored in most hospitals owing to a lack of appropriate equipment, we decided to initiate a pragmatic clinical …
																											Flexibility (delivery)	2	"The plasma 5-FU level, however, cannot be monitored in most hospitals, so we initiated a pragmatic clinical trial with this weekly 8-h 5-FU CI regimen and adjusted the drug’s dose according to the detected toxicity." "The initial dose of 5-FU was 1200 mg/m2 and this was escalated by 200 mg/m2 weekly, provided that no evidence of significant (grade 2 or greater) toxicity became apparent." "Since …
																											Flexibility (adherence)	/	/
																											Follow-up	2	"During treatment, patients were seen by a physician on a weekly basis for a brief history, physical examination and toxicity assessment. A complete blood count was conducted prior to each chemotherapy infusion and a CEA assay was conducted subsequent to every treatment course. Tumor reassessment by abdominal CT scan and/or chest X-ray were performed subsequent to the first and second courses of …
																											Primary outcome	1	"The primary end-point of this study was the patient response rate to chemotherapy."
																											Primary analysis	5	"Twenty-six patients entered the study from June 1998 to March 1999." "All 26 patients were found to be eligible for assessment of response and toxicity." "No patients achieved a complete response and seven patients experienced a partial response that lasted from 4 to 11 months (median response duration, 7.9 months). This represents a 26.9% response rate [95% confidence interval (CI), 8.7–45.1%] …
Yuan et al.	breast	phase 3	open-label	randomised	2	530	eribulin mesylate	pharmacological	vinorelbine	active	progression-free survival	objective response rate duration of response overall survival clinical benefit rate disease control rate durable stable disease rate relative dose intensity toxicity incidence of peripheral neuropathy time to onset of peripheral neuropathy	multicentric	national	China	Eisai Co., Ltd.	commercial	2013	2018	5	European Journal of Cancer	9.162	2019	10.1016/j.ejca.2019.02.002 10.1007/s00520-019-05112-5	NCT02225470	No	Eligibility	1	"Inclusion Criteria Subjects must meet all of the following criteria to be included in this study. 1. Female subjects with histologically or cytologically confirmed carcinoma of the breast 2. Subjects with locally recurrent or metastatic disease who have received at least two, and a maximum of five, prior chemotherapeutic regimens for breast cancer, at least two of which were administered for tre…	18	40	8	2.25
																											Recruitment	/	/
																											Setting	4	"An Open-label Randomized Parallel Two-arm Multicenter Study of Eribulin Versus Vinorelbine in Female Subjects With Locally Recurrent or Metastatic Breast Cancer" "This phase III open-label, randomised, parallel-group, multicentre clinical trial enrolled patients with locally recurrent or MBC who had had 2-5 prior chemotherapy regimens, including an anthracycline and taxane from September 26, 201…
																											Organisation	2	"Tumour assessments per RECIST v1.1 (by independent radiologic review and by investigator) were performed at baseline, then every 6 weeks until disease progression or initiation of other anticancer therapy. Safety was monitored with AE reporting, regular clinical laboratory tests, physical examinations and electrocardiogram assessments." "The primary efficacy end-point was PFS by independent revi…
																											Flexibility (delivery)	2	"The eribulin mesylate dose will be 1.4 mg/m2 administered as an intravenous bolus over 2 to 5 minutes on Days 1 and 8 of each 21-day cycle." "The vinorelbine dose will be 25 mg/m2 administered as an intravenous bolus on Days 1, 8, and 15 of each 21-day treatment cycle." "Women were randomised 1:1 to receive eribulin (1.4 mg/m2, intravenously, on day 1 and day 8) or vinorelbine (25 mg/m2, intrave…
																											Flexibility (adherence)	2	"Inclusion criteria: 10. Subject willing and able to comply with the study protocol for the duration of the study." "Dosing modifications owing to TEAEs (treatment-emergent adverse events) were less frequent in the eribulin group than the vinorelbine group, including dose reductions (14.8% versus 50.6%), missed doses (13.3% versus 79.8%) and missed or delayed doses (56.8 versus 79.8%)." "Interest…
																											Follow-up	1	"Primary Outcome Measures : -Progression-Free Survival (PFS) of Eribulin Arm by tumor assessment : Time to disease progression [Time Frame: Baseline until date of recorded disease progression or death, or up to 2 years] -Progression-Free Survival (PFS) of Vinorelbine Arm by tumor assessment: Time to disease progression [Time Frame: Baseline until date of recorded disease progression or death, or …
																											Primary outcome	2	"Primary Outcome Measures : -Progression-Free Survival (PFS) of Eribulin Arm by tumor assessment : Time to disease progression [Time Frame: Baseline until date of recorded disease progression or death, or up to 2 years] -Progression-Free Survival (PFS) of Vinorelbine Arm by tumor assessment: Time to disease progression [Time Frame: Baseline until date of recorded disease progression or death, or …
																											Primary analysis	4	"Primary efficacy analyses were performed on the intent-to-treat population." "Per-protocol analyses were conducted on those patients who received at least 1 dose of study treatment and had no major protocol violation." "In the ITT population, by independent review, a statistically significant improvement in PFS for eribulin was demonstrated compared with vinorelbine (HR: 0.80, 95% CI: 0.65-0.98,…
Manyonda et al. (FEMME)	uterine	N/A	open-label	randomised	2	254	uterine artery embolization	other (embolotherapy)	myomectomy	active (traditional treatment of choice)	quality of life (as measured using the UFS-QoL questionnaire) at 2 years	quality of life (as measured using the UFS-QoL questionnaire) at 4 years quality of life (as measured using the UFS-QoL questionnaire) at 1 year quality of life (as measured using the UFS-QoL questionnaire) at 6 months quality of life (as measured using the EQ-5D-3L questionnaire) self-rated health status symptom severity menstrual blood loss occurrence of pregnancy pregnancy outcome participant …	multicentric	national	United Kingdom	Oxford University	non-commercial/academic	2009	2019	10	The New England Journal of Medicine	91.245	2020	10.1056/NEJMoa1914735 10.1186/1745-6215-15-468 10.1016/j.eurox.2021.100139 10.1111/1471-0528.16781	ISRCTN70772394	Yes	Eligibility	4	"Participant inclusion criteria 1. Women with symptomatic fibroids who do not wish to have a hysterectomy 2. Women considered suitable for either treatment (myomectomy or embolisation) and having no strong preference for a particular treatment 3. Clinical team uncertain as to which treatment is indicated 4. Written informed consent" "Participant exclusion criteria 1. Recent or ongoing pelvic infl…	33	40	8	4.125
																											Recruitment	4	"Participants will be recruited from over 20 UK hospitals by gynaecologists and interventional radiologists." "Centres will be able to participate in the FEMME trial if a care pathway is present which allows eligible women presenting at the site to be randomised between UAE and myomectomy." "Women will be identified primarily by gynaecologists in dysmenorrhea or general gynaecology clinics, but a…
																											Setting	5	"The FEMME trial is a multicentre randomised trial comparing UAE with myomectomy for women with symptomatic fibroids wishing to retain their womb." "Participants will be recruited from over 20 UK hospitals by gynaecologists and interventional radiologists." "FEMME is a pragmatic, randomised, open, multi-centre trial examining the quality of life menstruating women with symptomatic fibroids experi…
																											Organisation	2	"The plasma concentration of Anti-Müllerian hormone (AMH), which will act as a proxy measurement of ovarian reserve, will be recorded before the woman has her procedure and then again at six weeks, six months, and twelve months afterwards. Re-intervention rates will be recorded." "The average stay in hospital post-myomectomy is 3.6 days and, depending on the route used, the post-procedure recuper…
																											Flexibility (delivery)	5	"As FEMME is a pragmatic trial, other than the randomisation to myomectomy or UAE the treatment the woman receives is the clinician’s normal practice. This means that if the woman is randomised to a myomectomy this can be of any type including laparoscopic, hysteroscopic, or by a laparotomy. Similarly, should the woman be randomised to UAE, this is performed according to the interventional radiol…
																											Flexibility (adherence)	N/A (single-application treatments)	/
																											Follow-up	3	"Primary outcome measure Quality of life assessed using the Uterine Fibroid Symptom and Quality of Life (UFS-QoL) tool. The health-related quality of life (HRQoL) domain will be the primary outcome, whilst the symptom domain will be a secondary outcome. The HRQoL score at two years of follow-up will be considered the primary timepoint. Secondary outcome measures: 1. Health-related quality of life…
																											Primary outcome	5	"Primary outcome measure Quality of life assessed using the Uterine Fibroid Symptom and Quality of Life (UFS-QoL) tool. The health-related quality of life (HRQoL) domain will be the primary outcome, whilst the symptom domain will be a secondary outcome. The HRQoL score at two years of follow-up will be considered the primary timepoint." "The FEMME trial’s primary outcome is to measure the QoL wom…
																											Primary analysis	5	"All analyses will be performed using the intention-to-treat principle, with effect sizes presented as point estimates and corresponding 95% confidence intervals." "In the intention-to-treat analysis, the mean (±SD) score on the health-related quality-of-life domain of the UFS-QOL questionnaire at 2 years was 84.6±21.5 in the myomectomy group and 80.0±22.0 in the uterine-artery embolization group…
Morley et al. (UKALL60+)	hematological	phase 2	open-label	non-randomised	5	121	Philadelphia positive pathway (pathway A) intensive pathway (pathway B) intensive+ pathway (pathway C) non-intensive pathway (pathway D)	pharmacological	treatment as per local protocol (pathway E)	active (local treatment of choice)	complete remission rate after 2 phases of induction	complete remission rate after 1 phase of induction event-free survival overall survival tolerability/adverse effects treatment-related mortality duration of in-patient hospitalisation quality of life reasons for choice of treatment pathway	multicentric	international	United Kingdom The Netherlands	University College London	commercial	2012	not yet completed	not yet completed	HemaSphere [abstract]	0	2019	10.1097/01.HS9.0000558908.98111.41 10.3324/haematol.2021.279177 10.1182/blood-2019-124395	NCT01616238	Yes	Eligibility	5	"Inclusion Criteria: -Age ≥ 60 with Acute Lymphoblastic Leukaemia (ALL) OR ≥ 55 with Acute Lymphoblastic Leukaemia (ALL) unsuitable for the UKALL14 or HOVON 100 trial -Newly diagnosed, previously untreated ALL (a steroid pre-phase of 5-7 days may be given before trial registration)) -Willing and able to give consent" "Exclusion Criteria: -Known HIV infection -Blast transformation of CML -Mature B…	22	35	7	3.14286	Protocol available at: https://www.wuth.nhs.uk/media/7652/ukall60plus-protocol-v30-21052015.pdf
																											Recruitment	/	"The PI, or, where delegated by the PI, other appropriately trained site staff, are required to provide a full explanation of the study and all relevant treatment options to each patient prior to study entry. During these discussions, the current approved patient information sheet for the study should be discussed with the patient. A minimum of twenty four hours must be allowed for the patient to…
																											Setting	4	"Locations Erasmus MC, Rotterdam, Netherlands; NHS Lanarkshire – Monklands, Airdrie, United Kingdom; Blackpool Victoria Hopsital, Blackpool, United Kingdom; Royal Bournemouth Hospital, Bournemouth, United Kingdom; Bradford Royal Infirmary, Bradford, United Kingdom; Bristol Haematology and Oncology Centre, Bristol, United Kingdom; University Hospital of Wales, Cardiff, United Kingdom; Castle Hill …
																											Organisation	1	"All site staff must be appropriately qualified by education, training and experience to perform the study related duties allocated to them, which must be recorded on the site delegation log. CVs for all staff must be kept up-to-date, with signed and dated and copies held in the Investigator Site File (ISF). An up-to-date, signed copy of the CV for the PI must be forwarded to UCL CTC upon request…
																											Flexibility (delivery)	4	"The NCRI Adult ALL sub-group propose to collaborate with the Dutch/Belgian group HOVON to carry out a prospective, non randomised multi-arm study (including a choice of regimen intensity) to investigate the safety, tolerability and feasibility of a standardised therapy protocol for patients ≥ 60 years old with de novo ALL. The overall aim is define a basic standard of care upon which trials of n…
																											Flexibility (adherence)	/	"If a patient stops treatment early, all further treatment should be at the discretion of the treating clinician."
																											Follow-up	3	"Primary Outcome Measures : -Complete remission rate after 2 phases of induction [Time Frame: Approximately 2 months after start of treatment] All patients will be assessed for their remission status at the end of Phase 2 induction. The CR rate at this timepoint will then be calculated." Secondary Outcome Measures : -Complete remission rate after 1 phase of induction [Time Frame: Approximately 1 …
																											Primary outcome	3	"Primary Outcome Measures : Complete remission rate after 2 phases of induction [Time Frame: Approximately 2 months after start of treatment]. All patients will be assessed for their remission status at the end of Phase 2 induction. The CR rate at this timepoint will then be calculated." "The primary endpoint was CR rate after 2 phases of induction."
																											Primary analysis	2	"All analyses will be on the ITT population however we may also look at subgroups of patients that completed 2 sessions of induction." "Primary Endpoint Complete remission rate after 2 phases of induction."
